# Supplementary material for: Gut bacteria are rarely shared by co-hospitalized premature infants, regardless of necrotizing enterocolitis development
Source: eLife. 2015 Mar 3;4:e05477. doi: 10.7554/eLife.05477 (PMC4384745; doi:10.7554/eLife.05477)
Supplement: Supplementary file 1. — Clinical characteristics of infants in this study. Necrotizing enterocolitis (NEC) was defined as definite NEC (Bell's stage II or III). CS: caesarean section; V: vaginal delivery; BM: breast milk; combination indicates a combination of breast milk and infant formula. DOI: http://dx.doi.org/10.7554/eLife.05477.020 [file elife05477s001.xlsx]

## Sheet: Sheet1
Table S1.
Infant	Gestational age	Birth weight	NEC	Age at NEC	Surgery	Survival	Mode of	Enteral feedings	Notes
	(weeks)	(kg)		diagnosis (days)	for NEC	to discharge	delivery
1	32	1.81	no	N/A	N/A	yes	CS	combination
2	28	1.25	yes	37 and 54	no	yes	CS	BM	Occupied same bedspace as infant #8.
3	29	1.53	yes	25	no	yes	CS	BM
4	30	0.98	no	N/A	N/A	yes	CS	BM
5	29	1.48	no	N/A	N/A	yes	V	combination	Treated with antibiotics after a single bloody stool and positive
									urine culture
6	28	0.99	no	N/A	N/A	yes	CS	combination
7	28	0.9	no	N/A	N/A	yes	V	combination
8	32	2.05	yes	16	no	yes	V	combination	Occupied same bedspace as infant #2. Nine days after completing
									antibiotics for NEC, developed single bloody stool and feeding
									intolerance. Treated with antibiotics for 2 further days,
									subsequently diagnosed with hypertrophic pyloric stenosis.
9	39	3.01	yes	6	no	yes	CS	combination	Double volume blood exchange transfusion on DOL 1 due to
									hyperbilirubinemia and ABO incompatibility.
10	32	2.41	yes	11	no	yes	V	combination
Infant	Ampicillin	Gentamicin	Vancomycin	Cefotaxime	Reason for antibiotics
1	DOL 0-6	DOL 0-6			Empiric perinatal therapy
2	DOL 0-2	DOL 0-2			Empiric perinatal therapy
	DOL 37-47			DOL 37-47	NEC
	DOL 59-64		DOL 54-59	DOL 54-64	NEC
3	DOL 0-1	DOL 0-1			Empiric perinatal therapy
	DOL 25-31			DOL 25-31	NEC
4	DOL 0-6	DOL 0-6			Empiric perinatal therapy
5	DOL 0-2	DOL 0			Empiric perinatal therapy
	DOL 20-26			DOL 20-26	Grossly bloody stool and mild growth on urine culture without isolation of a causative pathogen
6	DOL 0-6	DOL 0-6			Empiric perinatal therapy
7	DOL 0-1	DOL 0			Empiric perinatal therapy
	DOL 14		DOL 14-16	DOL 14-16	Sepsis workup
			DOL 60-62	DOL 60-62	Sepsis workup
8	DOL 0-2	DOL 0-2			Empiric perinatal therapy
	DOL 16-23			DOL 16-23	NEC
			DOL 32-34	DOL 32-34	2 days for sepsis workup after one bloody stool and feeding intolerance
9	DOL 6-15			DOL 6-15	NEC
10	DOL 0-2	DOL 0-2			Empiric perinatal therapy
	DOL 11-25			DOL 11-25	NEC
