# Supplementary material for: Gut bacteria are rarely shared by co-hospitalized premature infants, regardless of necrotizing enterocolitis development
Source: eLife. 2015 Mar 3;4:e05477. doi: 10.7554/eLife.05477 (PMC4384745; doi:10.7554/eLife.05477)
Supplement: Supplementary file 2. — Overview of samples, the day of life on which each sample was collected, the original internal database sample number, the amount of data that was generated per sample after trimming to remove low quality bases, the amount of data that went into genome bins, percentage of all data that went into assemblies that ended up in bins, the amount of data that remained unbinned, the number of genome bins per sample, and the number of features (genes) per sample. Red lines indicate timing of necrotizing enterocolitis diagnosis. For two infants, samples were only available after diagnosis. DOI: http://dx.doi.org/10.7554/eLife.05477.021 [file elife05477s002.xlsx]

## Sheet: Sheet1
TABLE S2
			Total #bp in	% data in	% data in
Infant_sample	Day of Life	Study code	trimmed reads	genomes	unbinned scaffolds	# Bins	Features
Infant 1:
1_1	9	1009A0610	2.93459e+09	0.979797	0.00834293	9	6132
1_2	10	1010A0611	2.79814e+09	0.88112	0.00330356	8	6126
1_3	11	1011A0612	3.28659e+09	0.985602	0.00278191	6	6138
1_4	12	1012A0613	2.93139e+09	0.983057	0.00350367	9	8229
1_5	14	1014A0615	2.92458e+09	0.978013	0.00378306	15	17435
Infant 2:
2_1	26	172_001	3.08339e+09	0.952877	0.0168148	8	22040
2_2	30	172_002	3.05805e+09	0.963228	0.011042	19	23448
2_3	32	172_003	2.81239e+09	0.958597	0.0083785	21	27283
2_4	50	172_004	3.09786e+09	0.983223	0.00551191	3	4812
2_5	51	172_005	2.84935e+09	0.978336	0.00540637	8	9234
2_6	52	172_006	2.36079e+09	0.977362	0.00570998	3	5016
2_7	52	172_007	2.74721e+09	0.977769	0.00585939	6	7796
2_8	53	172_008	2.76252e+09	0.974529	0.00475319	13	21821
2_9	70	172_009	2.83667e+09	0.965396	0.00744635	13	9460
Infant 3:
3_1	16	173_005	3181414767	0.982568	0.00414647	15	35673
3_2	17	173_006	2.93247e+09	0.97698	0.00975214	10	15634
3_3	19	173_001	3.15516e+09	0.979278	0.00428181	19	38424
3_4	21	173_002	2785345920	0.983686	0.00412993	16	38694
3_5	22	173_003	3.27536e+09	0.979538	0.00276934	18	41105
3_6	39	173_004	3.00537e+09	0.978757	0.00968198	9	18338
Infant 4:
4_1	15	174_001	3.24585e+09	0.977143	0.00653434	15	20776
4_2	17	174_002	3.47241e+09	0.981718	0.00367058	7	11666
4_3	21	174_003	3.14168e+09	0.976475	0.00820778	16	18335
4_4	23	174_004	1.99792e+09	0.965304	0.00540697	20	28959
4_5	34	174_005	2.42037e+09	0.914701	0.00819448	22	33508
4_6	37	174_006	2.91703e+09	0.927324	0.00688327	17	26764
4_7	38	174_007	2.7274e+09	0.943965	0.00646516	30	37987
Infant 5
5_1	17	175_007	2.63084e+09	0.97794	0.00212209	18	31984
5_2	18	175_001	2.81593e+09	0.961686	0.00803158	18	34911
5_3	19	175_002	2.50072e+09	0.971843	0.00380737	20	35094
5_4	20	175_003	2.41148e+09	0.969466	0.00152956	17	17791
5_5	32	175_004	2.19798e+09	0.956395	0.00373902	11	18390
5_6	35	175_005	2.5251e+09	0.952276	0.00559456	15	28672
5_7	46	175_006	2.85104e+09	0.962422	0.00768836	24	44501
5_8	51	175_008	2.68956e+09	0.955966	0.00481177	24	50610
Infant 6
6_1	13	176_001	2.46016e+09	0.977052	0.00181102	12	16158
6_2	14	176_002	2.43068e+09	0.97558	0.000503109	9	19753
6_3	15	176_003	2.84562e+09	0.970222	0.00562263	12	20724
6_4	27	176_004	3.27254e+09	0.968681	0.00804483	18	28019
6_5	35	176_005	2.67323e+09	0.951635	0.0126376	30	41103
6_6	38	176_006	6.24256e+09	0.965549	0.00428897	33	54383
6_7	45	176_007	2867409977	0.953215	0.0142164	46	50761
Infant 7
7_1	9	177_001	3.02201e+09	0.912556	0.0182975	17	27814
7_2	18	177_002	2.66439e+09	0.957927	0.008774	17	27814
7_3	24	177_003	2.93034e+09	0.866584	0.0096545	26	28923
Infant 8
8_1	11	178_001	2.32557e+09	0.951251	0.0111608	11	24477
8_2	11	178_002	2.99631e+09	0.952636	0.00408626	16	33023
8_3	12	178_003	3.04445e+09	0.954939	0.00378304	18	34876
8_4	13	178_004	2.65182e+09	0.933554	0.00741098	24	34271
8_5	14	178_005	2.96705e+09	0.938769	0.00455493	29	47396
8_6	14	178_006	2.6987e+09	0.92208	0.00599626	12	25951
8_7	15	178_007	2.63962e+09	0.912539	0.0150326	26	31242
Infant 9
9_1	19	182_001	3.07448e+09	0.980739	0.00509951	10	15384
9_2	20	182_002	4.01459e+09	0.97522	0.00354642	14	20114
Infant 10
10_1	13	MG85	2.65775e+09	0.971757	0.00444911	8	11469
			Average % binned data	0.960124
			Standard Deviation	0.0255004
