# Supplementary material for: Gut bacteria are rarely shared by co-hospitalized premature infants, regardless of necrotizing enterocolitis development
Source: eLife. 2015 Mar 3;4:e05477. doi: 10.7554/eLife.05477 (PMC4384745; doi:10.7554/eLife.05477)
Supplement: Supplementary file 3. — Overview of the bins from each sample and each infant. UNK indicates a bin of unclassified sequences. Coloring of the bin names generally corresponds to colors used in emergent self organizing map and rank abundance curves in the figures. SCG is the number of single copy genes identified per bin out of 51 expected genes. DOI: http://dx.doi.org/10.7554/eLife.05477.022 [file elife05477s003.xlsx]

## Sheet: Sheet1
Table S3
Infant 1 sample 1	Coverage	SCG of 51	bin length	# contigs	# features	longest contig	GC%	Additional information
NECEvent2014_1_1_UNK	2251		16789	5	20	6318	50.3067
NECEvent2014_1_1_Enterobacteriales_phage_53_1477	1478		54473	1	56	54473	52.7895
NECEvent2014_1_1_Enterobacteriales_phage_5_1398				1	123
NECEvent2014_1_1_Enterobacteriales_plasmid_50_1012	1310		71018	3	96	30798	50.904
NECEvent2014_1_1_Enterobacteriales_mobile_50_982	982		15718	1	14	15718	50.3817
NECEvent2014_1_1_Enterobacteriales_plasmid-like_51_867	822		71840	3	85	37758	52.3719
NECEvent2014_1_1_Klebsiella_oxytoca-rel_55_604	665	51	5951628	109	5689	694900	55.9596
NECEvent2014_1_1_Enterobacteriales_phage_49_358	357		18175	1	23	18175	49.4911
NECEvent2014_1_1_Enterobacteriales_phage_58_351				1	26
Infant 1 sample 2	Coverage	SCG of 51	bin length	# contigs	# features	longest contig	GC%	Additional information
NECEvent2014_1_2_Klebsiella_phage_53_28584	28746		36235	4	44	19678	52.1319
NECEvent2014_1_2_Enterobacteriales_phage_52_28603	28604		3596	1	7	3596	51.5573	Probably part of 1_2_Klebsiella_phage_53_28584
NECEvent2014_1_2_UNK	2367		4115	2	1	2318	49.356
NECEvent2014_1_2_Enterobacteriales_phage-like_50_978	978		111200	1	123	111200	49.7644
NECEvent2014_1_2_Klebsiella_plasmid_52_387	556		106737	4	136	37758	51.5857
NECEvent2014_1_2_Klebsiella_oxytoca-rel_55_317	304	51	6044000	111	5789	694900	55.9185
NECEvent2014_1_2_Enterobacteriales_phage_49_161	161		18175	1	23	18175	49.4911
NECEvent2014_1_2_Enterobacteriales_phage_ 54_27015				1	3
Infant 1 sample 3	Coverage	SCG of 51	bin length	# contigs	# features	longest contig	GC%	Additional information
NECEvent2014_1_3_Enterobacteriales_phage_53_15463	15463		53789	1	56	53789	52.7468
NECEvent2014_1_3_UNK	1105		6451	4	6	2318	48.4576
NECEvent2014_1_3__Klebsiella_plasmid_52_631	819		93971	4	120	37758	51.6223
NECEvent2014_1_3_Klebsiella_oxytoca-rel_55_531	517	51	6061417	120	5810	599299	55.9084
NECEvent2014_1_3_Enterobacteriales_phage_49_302	302		18175	1	23	18175	49.4911
NECEvent2014_1_3_Enterobacteriales_phage_50_1280				1	123
Infant 1 sample 4	Coverage	SCG of 51	bin length	# contigs	# features	longest contig	GC%	Additional information
NECEvent2014_1_4_Enterobacteriales_phage_53_7422				1	56
NECEvent2014_1_4_Enterobacteriales_phage_50_998	998		111200	1	124	111200	49.7446
NECEvent2014_1_4_Klebsiella_plasmid-like_57_657	844		123923	4	154	55594	52.0129
NECEvent2014_1_4_Klebsiella_oxytoca-rel_54_570	560	51	5988562	100	5728	694712	55.9049
NECEvent2014_1_4_Enterobacteriales_phage_58_318				1	26
NECEvent2014_1_4_Enterobacteriales_phage_49_300	300		18175	1	23	18175	49.4911
NECEvent2014_1_4_UNK	205		72678	31	87	6335	37.1337
NECEvent2014_1_4_Streptococcus_38_4_hint	9		15673	11	21	3956	39.6414	16S rRNA is 99% to Streptococcus agalactiae NEM316
NECEvent2014_1_4_Veillonella_dispar-rel_39_6	6	38	1694291	599	2010	14682	38.9096	16S rRNA is 99% to Veillonella parvula DSM 2008
Infant 1 sample 5	Coverage	SCG of 51	bin length	# contigs	# features	longest contig	GC%	Additional information
NECEvent2014_1_5_Enterobacteriales_phage_53_3558	3558		54473	1	56	54473	52.806
NECEvent2014_1_5_Enterobacteriales_phage_50_975				1	123
NECEvent2014_1_5_Klebsiella_plasmid_52_615	821		98276	4	124	37758	51.0898
NECEvent2014_1_5_Klebsiella_plasmid-llike_57_561	561		10729	1	18	10729	57.1349
NECEvent2014_1_5__Klebsiella_oxytoca_56_492	491	45	5991488	148	5744	499338	55.9146
NECEvent2014_1_5_Enterobacteriales_phage_49_287	287		18175	1	23	18175	49.4911
NECEvent2014_1_5_Veillonella_dispar-rel_39_197	250	51	2076797	26	1963	383093	38.6229	Related to Strain ATCC 17748
NECEvent2014_1_5_UNK	55		169199	119	247	6582	36.0835
NECEvent2014_1_5_Enterobacteriales_plasmid_41_36	35		38072	2	52	30718	40.799
NECEvent2014_1_5_Escherichia_coli_50_33_partial	33	27	4654876	100	4424	219204	50.6897
NECEvent2014_1_5_Enterobacteriales_phage_55_26	26		13602	1	17	13602	55.2051
NECEvent2014_1_5_Enterobacteriales_phage_57_26	26		7699	1	7	7699	57.1113
NECEvent2014_1_5_Enterobacteriales_phage_57_25				1	7
NECEvent2014_1_5_Clostridium_butyricum_28_11	11	41	4405476	646	4525	56166	28.4891
NECEvent2014_1_5_Streptococcus_agalactiae_36_4_hint	6	9	63860	50	105	4059	36.901	99% to Streptococcus agalactiae 16S rRNA
INFANT 2
Infant 2 sample 1	Coverage	SCG of 51	bin length	# contigs	# features	longest contig	GC%	Additional information
NECEvent2014_2_1_Enterobacteriales_Plasmid_52_777	777		13346	1	16	13346	51.9481
NECEvent2014_2_1_Enterobacteriales_plasmid_50_418	418		5998	1	4	5998	50.4335
NECEvent2014_2_1_Enterobacter_cloacae_55_407	407	48	4698958	349	4709	137491	55.8564
NECEvent2014_2_1_Enterobacteriales_phage_51_382	382		31950	1	46	31950	51.3208
NECEvent2014_2_1_Anaerococcus_prevotii_33_238	233	51	1754342	40	1686	303105	32.8989
NECEvent2014_2_1_Veillonella_DORA_A_3_16_22-rel_39_180	180	51	2059552	36	1979	430201	38.5646
NECEvent2014_2_1_UNK	116	1	345262	169	472	14895	43.5012
NECEvent2014_2_1_Enterobacter_cloacae-rel_56_68_partial	68	12	4638252	558	4631	121599	55.5162
NECEvent2014_2_1_Eneterococcus_faecalis_plasmid-like	60		71523	1	86	71523	33.2998
NECEvent2014_2_1_Enterobacteriales_phage_53_49	49		16420	1	20	16420	52.905
NECEvent2014_2_1_Enterobacteriales_phage_53_51				1	16
NECEvent2014_2_1_Enterococcus_faecalis_38_25	33	51	2876557	65	2868	524929	37.3168
NECEvent2014_2_1_Finegoldia_magna_32_19	31	51	1728925	48	1691	190845	32.0589
NECEvent2014_2_1_Streptococcus_salivarius_45_6_16S_contig	6		2537	1	3	2537	44.5802
NECEvent2014_2_1_Eggerthella_1_3_56FAA-rel_64_4_partial	4	24	632204	450	926	4615	63.7438
NECEvent2014_2_1_Staphylococcus_epidermidis_32_4_partial	4	27	960094	589	1297	5752	32.4242
NECEvent2014_2_1_Clostridium_perfringens_29_4_partial	4	33	1191861	756	1583	8243	29.108
NECEvent2014_2_1_Actinobacteria_phage_64_4	4		3124	1	7	3124	63.5723
Infant 2 sample 2	Coverage	SCG of 51	bin length	# contigs	# features	longest contig	GC%	Additional information
NECEvent2014_2_2_Actinomyces_phage_64_1031	1031		51647	1	64	51647	63.4984
NECEvent2014_2_2_Actinomyces_HPA0247-rel_65_243_partial	243	48	2353846	244	2206	132591	65.1264
NECEvent2014_2_2_Veillonella_DORA_A_3_16_22-rel_39_224	232	51	2071420	39	1992	430201	38.5702
NECEvent2014_2_2_Enterobacter_cloacae_55_378	188	51	4969106	164	4913	270767	55.7189
NECEvent2014_2_2_Anaerococcus_prevotii_31_93	93	51	1732155	47	1669	233649	32.8413
NECEvent2014_2_2_Enterococcus_plasmid_37_37	37		5242	1	5	5242	36.7608
NECEvent2014_2_2_UNK	27	1	804853	478	1136	16679	48.0663
NECEvent2014_2_2_E_faecalis_plasmid_33_19	24	1	187245	53	217	71966	52.2844
NECEvent2014_2_2_Finegoldia_magna_32_14	14	51	1718985	52	1684	167417	32.0664
NECEvent2014_2_2_Actinomyces_phage_58_12	12		14761	1	20	14761	58.37
NECEvent2014_2_2_Enterococcus_faecalis_38_8	9	51	2843113	205	2935	93106	37.3454
NECEvent2014_2_2_Firmicute_phage_35_9	9		32585	1	44	32585	34.835
NECEvent2014_2_2_Peptoniphilus_harei-rel_34_8	8	49	1661478	155	1699	93509	34.8473
NECEvent2014_2_2_Streptococcus_salivarius-rel_39_8	8	51	2346673	319	2462	84319	39.1663
NECEvent2014_2_2_ Enterococcus_phage_36_8	8		13847	1	17	13847	35.7839
NECEvent2014_2_2_Actinomyces_neuii_57_5	5	38	1499738	742	1961	8579	56.5187
NECEvent2014_2_2_Staphylococcus_plasmid_33_5	5		3486	1	3	3486	32.9604
NECEvent2014_2_2_Acinetobacter_plasmid_35_4	4		4151	1	5	4151	35.4613
NECEvent2014_2_2_Peptoclostridium_difficile_30_3_partial	3	8	294285	212	416	4029	29.885
Infant 2 sample 3	Coverage	SCG of 51	bin length	# contigs	# features	longest contig	GC%	Additional information
NECEvent2014_2_3_Actinomyces_phage_64_687	687		51592	1	64	51592	63.504
NECEvent2014_2_3_Enterobacter_plasmid-like_55_450	450		10104	1	9	10104	54.612
NECEvent2014_2_3_Enterobacter_plasmid_52_390	390		13762	1	16	13762	51.9837
NECEvent2014_2_3_Actinomyces_HPA0247_66_505	371	49	2351710	258	2223	150282	65.3247
NECEvent2014_2_3_Enterobacter_cloacae_54_194	240	51	4832834	86	4731	270784	55.7297
NECEvent2014_2_3_Veillonella_DORA_A_3_16_22-rel_38_199	200	51	2049100	31	1970	430201	38.5473
NECEvent2014_2_3_Anaerococcus_prevotii_33_80	80	51	1686800	36	1617	303168	32.9481
NECEvent2014_2_3_UNK	35	5	533762	255	730	19414	39.4667
NECEvent2014_2_3_E_faecalis_plasmid-like_31_33	31		71487	1	86	71487	33.29
NECEvent2014_2_3_Peptoclostridium_difficile_28_21	25	51	4051776	198	3780	130614	28.7299
NECEvent2014_2_3_Actinomycetales_HPA0247-rel_57_22_partial	22	30	959027	580	1338	17770	56.725
NECEvent2014_2_3_Enterococcus_faecalis_38_12	15	51	2882952	108	2922	258843	37.3248
NECEvent2014_2_3_Finegoldia_magna_32_10	11	51	1700604	99	1685	155144	32.1008
NECEvent2014_2_3_Firmicute_phage-like_35_9	9		45777	1	56	45777	33.8008
NECEvent2014_2_3_Peptoniphilus_harei-rel_34_8	8	51	1697391	142	1745	100308	34.683
NECEvent2014_2_3_Actinomycetales_phage_60_8	8		6449	1	9	6449	59.6061
NECEvent2014_2_3_Streptococcus_70_7_partial	7	29	215487	78	291	13953	38.8933
NECEvent2014_2_3_ Actinomyces_phage_56_6	6		4908	1	11	4908	56.3977
NECEvent2014_2_3_Enterobacter_54_6_hint	6	3	855436	543	1266	10641	53.0432
NECEvent2014_2_3_Streptococcus_salivarius-rel_40_5_partial	5	15	1136150	454	1373	17250	39.4727
NECEvent2014_2_3_Streptococcus_40_4_partial	4	30	962928	540	1361	8672	39.8193
Infant 2 sample 4	Coverage	SCG of 51	bin length	# contigs	# features	longest contig	GC%	Additional information
NECEvent2014_2_4_Enterobacter_cloacae_55_663	825	51	4865551	75	4741	271394	55.7312
NECEvent2014_2_4_UNK	231		52065	29	69	5247	50.7097
Infant 2 sample 5	Coverage	SCG of 51	bin length	# contigs	# features	longest contig	GC%	Additional information
NECEvent2014_2_5_Enterobacter_cloacae_55_590	771	51	4874889	74	4756	271394	55.7103
NECEvent2014_2_5_UNK	118		98677	59	156	8593	48.8878
NECEvent2014_2_5_Clostridium_plasmid_43_21	18		90856	12	97	21968	44.0774
NECEvent2014_2_4_Klebseilla_phage_57_9				1	2
NECEvent2014_2_5_Klebsiella_phage_55_8				1	3
NECEvent2014_2_5_Peptoclostridium_difficile_31_7	7	49	1752934	900	2032	29035	31.7095	16S rRNA is 100% to C. Difficile
NECEvent2014_2_5_Streptococcus_intermedius-rel_44_6_hint	6	3	8074	7	14	1368	44.0798
NECEvent2014_2_5_Enterococcus_faecalis_38_5	5	46	1745960	851	2172	9503	38.4583
NECEvent2014_2_5_Enterococcus_faecalis_phage_37_4	4		3427	1	4	3427	36.9128
Infant 2 sample 6	Coverage	SCG of 51	bin length	# contigs	# features	longest contig	GC%	Additional information
NECEvent2014_2_6_Enterobacter_cloacae_56_664	760	51	4878971	94	4759	271394	55.7049
NECEvent2014_2_6_UNK	413		27565	18	38	4061	41.0448
NECEvent2014_2_6_Enterococcus_faecalis_37_5_partial	5	5	138721	111	219	2379	37.1249
Infant 2 sample 7	Coverage	SCG of 51	bin length	# contigs	# features	longest contig	GC%	Additional information
NECEvent2014_2_7_Enterobacter_cloacae_52_824	833	51	4880995	95	4769	271394	55.6957
NECEvent2014_2_7_UNK	145		87085	45	104	9104	44.2855
NECEvent2014_2_7_Veillonella_parvula-rel_39_10	10	48	1719268	594	2027	16119	38.9637
NECEvent2014_2_7_Veillonella_dispar-rel_36_9_hint	9	1	83885	42	92	4134	36.0255
NECEvent2014_2_7_Clostridiales_phage_40_7	7		3113	1	4	3113	40.4433
NECEvent2014_2_7_Enterococcus_faecalis_38_5_partial	5	12	538392	388	800	3698	37.7825	16S rRNA 100% Enterococcus faecalis DENG1
Infant 2 sample 8	Coverage	SCG of 51	bin length	# contigs	# features	longest contig	GC%	Additional information
NECEvent2014_2_8_Enterobacter_cloacae_55_480	673	51	4882459	77	4759	271394	55.7069
NECEvent2014_2_8_UNK	58		269068	129	345	8384	41.9258
NECEvent2014_2_8_Veillonella_parvula-rel_39_106	58	50	2986344	1045	3550	43053	38.4283
NECEvent2014_2_8_Clostridium_paraputrificum_30_21	24	51	3549963	148	3514	131303	29.812	same gyrA in infants 5, 6 and 8
NECEvent2014_2_8_Enterococcus_faecium_38_11	11	51	2685840	95	2697	180658	37.8338
NECEvent2014_2_8_Enterococcus_phage_37_11	11		31974	1	46	31974	36.8424
NECEvent2014_2_8_Clostridium_plasmid_43_8	9		64895	3	63	25734	41.4084
NECEvent2014_2_8_Peptoclostridium_difficile_29_5	5	49	2976879	1114	3304	20392	29.3519	Based on 100% to RecA
NECEvent2014_Eggerthella_1_3_56FAA-rel_64_4_partial	4	11	932306	620	1302	6391	63.8101
NECEvent2014_2_8_Staphylococcus_epidermidis_33_6_partial	4	28	893260	544	1193	5560	32.5591
NECEvent2014_2_8_Enterococcus_faecalis_30_4_partial	4	9	683532	460	1016	9055	37.243
NECEvent2014_2_8_Streptococcus_42_3_hint	3		25119	19	30	3317	39.4522
NECEvent2014_2_8_Enterococcus_phage_34_3	3		1851	1	2	1851	34.2518
Infant 2 sample 9	Coverage	SCG of 51	bin length	# contigs	# features	longest contig	GC%	Additional information
NECEvent2014_2_9_Enterobacter_cloacae_52_629	673	51	4875746	86	4756	265816	55.7078
NECEvent2014_2_9_Veillonella_parvula-rel_38_132	132	51	2118909	205	2095	67058	38.4656
NECEvent2014_2_9_UNK	79		260170	171	435	4604	47.2472
NECEvent2014_2_9_Clostridia_phage_44_23	23		13831	1	20	13831	44.299
NECEvent2014_2_9_Clostridiales_phage_40_16	16		10695	1	18	10695	40.4395
NECEvent2014_2_9_Clostridia_phage_47_13	15		13922	1	17	13922	42.6016
NECEvent2014_2_9_Clostridiales_phage_45_14	14		4561	1	7	4561	44.9024
NECEvent2014_2_9_Veillonella_parvula-rel_38_9_hint	9	1	217099	125	275	7051	38.2977
NECEvent2014_2_9_Enterococcus_phage_33_6				1	4
NECEvent2014_2_9_Firmicute_phage_35_5				1	1
NECEvent2014_2_9_Enterococcus_faecium_38_5_partial	5	24	1064694	701	1554	4047	38.0998
NECEvent2014_2_9_Peptoclostridium_difficile_30_5_hint	5	1	74485	63	130	2005	30.8156
NECEvent2014_2_9_Clostridium_D5_48_4_partial	4	4	98300	77	148	2793	46.7742
Infant 3 sample 1	Coverage	SCG of 51	bin length	# contigs	# features	longest contig	GC%	Additional information
NECEvent2014_3_1_E_faecalis_plasmid_35_637	637		29455	1	35	29455	34.5171
NECEvent2014_3_1_Veillonella_parvula-rel_39_385	513	51	2101845	12	1941	827648	38.599
NECEvent2014_3_1_Enterococcus_faecalis_37_426	438	51	2948883	43	2934	329670	37.4287
NECEvent2014_3_1_Citrobacter_KTE32-rel_52_87_partial	87	32	5051282	77	4779	453377	52.0433
NECEvent2014_3_1_Klebsiella_oxytoca_55_88	86	38	5622741	137	5341	506399	55.2602
NECEvent2014_3_1_UNK	71		235610	91	300	39890	36.9496
NECEvent2014_3_1_Clostridium_ultunense-rel_31_19	22	51	4052250	98	4033	214080	31.1145
NECEvent2014_3_1_Streptococcus_anginosus-rel_39_10	13	50	1869768	84	1916	151364	38.6717
NECEvent2014_3_1_Staphylococcus_epidermidis_32_8	10	51	2388755	388	2538	34925	31.908
NECEvent2014_3_1_Bifidobacterium_MSTE12-rel_59_8	8	49	2565759	308	2469	91433	58.3802
NECEvent2014_3_1_Clostridium_butyricum_28_8	8	50	4440072	553	4402	50769	28.5426
NECEvent2014_3_1_Bifidobacterium_longum_phage_55_8	8		12593	1	23	12593	55.3006
NECEvent2014_3_1_Enterobacter_aerogenes_55_5_partial	6	11	3329548	1539	4316	14600	54.7959
NECEvent2014_3_1_Klebsiella_pneumoniae-rel_54_6_hint	6	1	135596	72	181	9916	54.1026
NECEvent2014_3_1_Haemophilus_parainfluenza_40_3_partial	3	12	294466	219	465	3721	39.6307
Infant 3 sample 2	Coverage	SCG of 51	bin length	# contigs	# features	longest contig	GC%	Additional information
NECEvent2014_3_2_UNK	42		551022	263	704	11150	34.2896
NECEvent2014_3_2_Citrobacter_KTE32-rel_52_483	483	51	4950182	23	4668	836975	52.0355
NECEvent2014_3_2_Veillonella_parvula-rel_39_272	333	51	2096421	12	1929	827571	38.641
NECEvent2014_3_2_Enterococcus_faecalis_37_85	78	51	2972420	65	2972	329771	37.4133
NECEvent2014_3_2_Clostridium_butyricum_31_11	10	50	2229097	1098	2317	16184	30.8628
NECEvent2014_3_2_Clostridium_ultunense-rel_32_9_partial	10	46	2306131	942	2626	17144	32.6739
NECEvent2014_3_2_Bifidobacterium_dentium_MSTE12-rel_57_3_partial	3	3	220980	161	347	4958	56.3807
NECEvent2014_3_2_Firmicute_phage_35_18	18		28783	1	39	28783	34.5447
NECEvent2014_3_2_Clostridiales_phage_38_32	32		15244	1	11	15244	38.4873
NECEvent2014_3_2_Pasteurellales_phage_40_5	5		12086	3	21	5518	39.1196
Infant 3 sample 3	Coverage	SCG of 51	bin length	# contigs	# features	longest contig	GC%	Additional information
NECEvent2014_3_3_Veillonella_parvula-rel_38_390	390	51	2101729	22	1944	424096	38.6068
NECEvent2014_3_3_Enterococcus_faecalis_38_357	389	51	2986341	55	2995	328383	37.4428
NECEvent2014_3_3_Haemophilus_haemolyticus_43_6_hint	144		2385	2	4	1372	45.4507	16S rRNA 100% identity
NECEvent2014_3_3_Enterobacteriales_phage-like_47_100	100		45567	1	42	45567	46.7619
NECEvent2014_3_3_Citrobacter_KTE32-rel_52_94_partial	94	34	4857287	75	4601	445499	52.1188
NECEvent2014_3_3_Paenibacillus_dendritiformis-rel_55_70	74	51	6431134	95	5882	336985	54.6947
NECEvent2014_3_3_Klebsiella_oxytoca_55_54_partial	55	25	5736298	172	5461	281940	55.1833
NECEvent2014_3_3_UNK	15	3	984279	363	1151	11314	34.5587
NECEvent2014_3_3_Clostridiales_phage_36_10	10		18283	1	23	18283	35.5084
NECEvent2014_3_3_Bifidobacterium_MSTE12-rel_59_9	9	49	2566280	239	2432	199158	58.3296
NECEvent2014_3_3_Firmicute_phage_33_9	9		8178	1	6	8178	32.8687
NECEvent2014_3_3_Clostridium_butyricum_29_8	8	50	3639993	1183	3785	23792	29.15
NECEvent2014_3_3_Clostridium_ultunense-rel_31_8	8	50	3309534	723	3690	24441	31.2725	May be a relatively novel Clostridium (see 16S rRNA) and rpL9
NECEvent2014_3_3_Klebsiella_pneumoniae_51_8_hint	8	4	134124	66	170	28826	51.3942
NECEvent2014_3_3_Clostridiales_mobile_31_8	8		11355	1	11	11355	30.5768
NECEvent2014_3_3_Streptococcus_anginosus-rel_39_7	7	50	1727422	296	1967	29351	38.8156
NECEvent2014_3_3_Enterobacter_aerogenes_56_5_partial	5	11	2575252	1432	3588	9631	54.6302
NECEvent2014_3_3_Clostridium_sporogenes-rel_30_4_partial	4	24	409068	302	615	3522	29.8608
NECEvent2014_3_3_Staphylococcus_epidermidis_32_3_hint	3	2	44964	34	57	2930	32.2035
Infant 3 sample 4	Coverage	SCG of 51	bin length	# contigs	# features	longest contig	GC%	Additional information
NECEvent2014_3_4_E_faecalis_phage_plasmid-like_35_501	516		103295	4	132	30623	33.4779
NECEvent2014_3_4_Veillonella_parvula-rel_38_333	458	51	2103638	15	1945	827544	38.6052	16S rRNA 100% Veillonella parvula DNF00876
NECEvent2014_3_4_Enterococcus_faecalis_37_352	352	51	2869043	32	2831	487078	37.538
NECEvent2014_3_4_Paenibacillus_dendritiformis-rel_55_79	79	51	6445413	95	5886	324025	54.6539
NECEvent2014_3_4_Citrobacter_KTE32-rel_52_77	77	39	4943298	62	4660	518907	52.0377
NECEvent2014_3_4_UNK	73	1	148855	70	171	7888	40.0759
NECEvent2014_3_4_Clostridium_ultunense-rel_31_20	22	51	4281403	121	4286	214982	30.988
NECEvent2014_3_4_Mobile_30_20	20		39890	1	35	39890	29.9925
NECEvent2014_3_4_Klebsiella_oxytoca_54_19_partial	19	32	5737131	133	5458	262251	55.1757
NECEvent2014_3_4_Clostridium_butyricum_28_15	16	50	4294034	209	4005	144034	28.528
NECEvent2014_3_4_Bifidobacterium_MSTE12-rel_58_13	13	49	2659816	53	2352	416848	58.3808
NECEvent2014_3_4_Clostridium_botulinum_phage_28_9	10		35912	3	55	15805	29.1518
NECEvent2014_3_4_Atopobium_phage_48_6	6		11380	1	15	11380	47.9613
NECEvent2014_3_4_Clostridium_sporogenes-rel_29_5	5	47	2579886	1183	3133	12459	28.9917	Related to C. botulinum and C. sporogenes
NECEvent2014_3_4_Streptococcus_anginosus-rel_39_5	5	47	1705410	538	2088	13261	38.7285
NECEvent2014_3_4_Atopobium_minutum-rel_49_5	5	49	1427229	394	1642	20561	48.6591
Infant 3 sample 5	Coverage	SCG of 51	bin length	# contigs	# features	longest contig	GC%	Additional information
NECEvent2014_3_5_Veillonella_parvula-rel_39_668	668	51	2102546	15	1945	668739	38.5915
NECEvent2014_3_5_Enterococcus_faecalis_37_257	300	51	2979111	40	2977	329680	37.4252
NECEvent2014_3_5_Citrobacter_KTE32-rel_52_101	103	42	4934501	67	4666	501532	52.0426
NECEvent2014_3_5_Paenibacillus_dendritiformis-rel_55_56	56	51	6442095	102	5886	324113	54.6432
NECEvent2014_3_5_UNK	40		227222	111	284	7170	37.9338
NECEvent2014_3_5_Clostridium_ultunense-rel_31_38	40	50	4041797	93	4020	215073	31.1209
NECEvent2014_3_5_Clostridium_butyricum_29_29	29	50	4622499	263	4423	189752	28.5119
NECEvent2014_3_5_Atopobium_plasmid-like_50_21	21		9665	1	9	9665	50.2328
NECEvent2014_3_5_Klebsiella_oxytoca_55_14_partial	15	26	5737257	247	5533	148692	55.1825
NECEvent2014_3_5_Clostridium_botulinum_phage_30_11	11		34738	2	52	20204	29.3022
NECEvent2014_3_5_Atopobium_minutum-rel_49_9	9	51	1570387	151	1557	41940	48.7059	16S rRNA 99% to Atopobium minutum
NECEvent2014_3_5_ Bifidobacteriales_plasmid-like_52_9	9		9071	1	14	9071	52.1221
NECEvent2014_3_5_Bifidobacterium_MSTE12-rel_59_7	7	49	2386682	573	2528	47776	58.2821
NECEvent2014_3_5_Streptococcus_anginosus-rel_39_5	5	44	1452613	589	1915	16145	38.6157
NECEvent2014_3_5_Clostridium_sporogenes-rel_28_5	5	45	2648520	1347	3487	12614	28.5032
NECEvent2014_3_5_Haemophilus_parainfluenzae_40_5_v_partial	5	9	232583	177	378	3706	39.6985
NECEvent2014_3_5_Klebsiella_pneumoniae-rel_54_5_partial	5	1	677546	425	1024	7659	53.0401
NECEvent2014_3_5_Staphylococcus_epidermidis_32_3_partial	3	6	278562	206	407	4642	31.8773
Infant 3 sample 6	Coverage	SCG of 51	bin length	# contigs	# features	longest contig	GC%	Additional information
NECEvent2014_3_6_UNK	316		96337	47	141	9505	41.5915
NECEvent2014_3_6_Citrobacter_KTE32-rel_52_220	220	51	4947027	25	4663	836826	52.0342
NECEvent2014_3_6_Enterococcus_faecalis_37_560	205	50	3124247	108	3203	486712	37.3247
NECEvent2014_3_6_Pseudomonas_aeruginosa_65_49	58	51	6813549	122	6425	538964	65.958
NECEvent2014_3_6_Staphylococcus_epidermidis_32_14	14	50	2304701	469	2396	32510	32.1907
NECEvent2014_3_6_Phage_37_8	8		6011	1	13	6011	37.2983
NECEvent2014_3_6_Streptococcus_mobile_39_7	7		5973	1	6	5973	39.1261
NECEvent2014_3_6_Bifidobacterium_longum_phage_57_9	6		35962	7	61	14796	56.8267
NECEvent2014_3_6_Streptococcus_mitiis-rel_40_5_partial	5	44	1145206	586	1430	11277	40.9302
INFANT 4
Infant 4 sample 1	Coverage	SCG of 51	bin length	# contigs	# features	longest contig	GC%	Additional information
NECEvent2014_4_1_Veillonella_atypica-rel_38_663	633	51	2040812	34	1936	291681	38.4446
NECEvent2014_4_1_Clostridium_perfringens_28_318	402	51	3289522	59	3071	299417	28.0807
NECEvent2014_4_1_phage_54_386	386		29784	1	46	29784	54.1331
NECEvent2014_4_1_Clostridium_butyricum_29_256	255	50	4706069	134	4478	196523	28.4807
NECEvent2014_4_1_UNK	108	1	222470	118	324	15164	35.4308
NECEvent2014_4_1_Streptococcus_salivarius-rel_39_48	50	48	2047348	57	1996	179722	39.674
NECEvent2014_4_1_Streptococcus_oralis-rel_41_41	41	48	2086963	62	2025	232744	41.1003
NECEvent2014_4_1_Propionibacterium_63_26	30	47	2628538	67	2448	187013	63.3521
NECEvent2014_4_1_Staphylococcus_epidermidis_32_27	25	51	2606090	512	2814	85253	31.6811
NECEvent2014_4_1_Staphylococcus_epidermidis_phage_35_17	17		34846	1	56	34846	34.9624
NECEvent2014_4_1_Staphylococcus_epidermidis_plasmid-like_28_16	16		35316	1	44	35316	28.3413
NECEvent2014_4_1_Staphylococcus_epidermidis_phage_31_15	15		37240	2	47	19607	29.753
NECEvent2014_4_1_Staphylococcus_aureus_plasmid-like_30_15	14		56425	2	63	29473	28.8808
NECEvent2014_4_1_Firmicute_phage_32_6	6		3843	1	3	3843	31.5639
NECEvent2014_4_1_Propionibacterium_acnes-rel_59_5_partial	5	12	1036217	666	1425	7898	59.1752
Infant 4 sample 2	Coverage	SCG of 51	bin length	# contigs	# features	longest contig	GC%	Additional information
NECEvent2014_4_2_Clostridium_butyricum_28_558	578	50	4709471	120	4471	212559	28.4739
NECEvent2014_4_2_Veillonella_parvula-rel_38_571	571	51	2043297	36	1938	291681	38.4591	16S rRNA 99% to Veillonella parvula DSM 2008
NECEvent2014_4_2_Streptococcus_16S_partial	186		1012	1	3	1012	45.8498	~600 bp shares 98% to Streptococcus oralis strain ATCC 35037
NECEvent2014_4_2_UNK	142		133352	66	185	21180	34.1735
NECEvent2014_4_2_Clostridium_perfringens_28_66	122	51	3285922	125	3067	139077	28.0946	16S rRNA 100% to Clostridium perfringens strain ATCC 13124 and others
NECEvent2014_4_2_Peptostreptococcus_anaerobius_CAG621-rel_36_16	25	50	1956557	80	1825	128848	35.9287	16S rRNA 100% to Peptostreptococcus anaerobius strain NCTC 11460
NECEvent2014_4_2_Haemophilus_parainfluenzae-rel_39_3_v_partial	3	8	104396	83	177	3275	39.6615
Infant 4 sample 3	Coverage	SCG of 51	bin length	# contigs	# features	longest contig	GC%	Additional information
NECEvent2014_4_3_Veillonella_atypica-rel_38_975	975	51	2041076	34	1935	291867	38.4699
NECEvent2014_4_3_Actinomyces_59_538	582	47	2310929	21	2042	685552	59.0341
NECEvent2014_4_3_Actinobacteria_phage_57_551	552		9602	1	16	9602	56.6444
NECEvent2014_4_3_Clostridium_butyricum_29_110	119	50	4703926	130	4467	254323	28.4818
NECEvent2014_4_3_UNK	74	1	652752	201	785	25809	40.7387
NECEvent2014_4_3_Clostridium_perfringens_28_16	26	51	3269116	213	3080	80931	28.1401
NECEvent2014_4_3_Firmicutes_phage_34_26	26		37013	1	44	37013	34.1285
NECEvent2014_4_3_Clostridiales_phage_33_26	26		17712	1	20	17712	33.3503
NECEvent2014_4_3_Clostridiales_plasmid-like_30_22	22		36637	1	34	36637	29.7541
NECEvent2014_4_3_Anaerococcus_vaginalis-rel_29_20	20	51	1757997	50	1738	125020	28.7911
NECEvent2014_4_3_Sutterella_phage_47_12	13		43268	1	52	43268	46.7251
NECEvent2014_4_3_Sutterella_wadsworthensis-rel_50_12	12	49	1917976	160	1825	86467	49.7609
NECEvent2014_4_3_plasmid-like_43_11	11		22453	1	22	22453	43.3261
NECEvent2014_4_3_Peptostreptococcus_anaerobius_CAG621-rel_36_9	9	50	1723594	493	1924	18663	36.0572
NECEvent2014_4_3_Propionibacterium_HGH0353-rel_63_6_hint	4	1	89153	73	132	1942	62.819
NECEvent2014_4_3_Klebsiella_pneumoniae_55_4_hint	4		128510	103	219	2323	54.4681
Infant 4 sample 4	Coverage	SCG of 51	bin length	# contigs	# features	longest contig	GC%	Additional information
NECEvent2014_4_4_Veillonella_38_569	569	51	2045625	33	1939	291681	38.4619	16S rRNA 99% to Veillonella parvula DSM 2008
NECEvent2014_4_4_Actinomyces_59_345	345	47	2326195	24	2061	685502	59.0141	16S rRNA gene with 99% ID to Actinomyces radingae
NECEvent2014_4_4_Toxoplasma-rel_43_variable	63		5110	4	19	1583	43.6595
NECEvent2014_4_4_Clostridium_butyricum_28_46	57	50	4712560	119	4474	196043	28.4825
NECEvent2014_4_4_Clostridiales_phage_28_33	33		38988	1	51	38988	28.0599
NECEvent2014_4_4_Clostridiales_mobile_28_28	33		32285	2	26	25108	28.7533
NECEvent2014_4_4_UNK	30		433526	180	530	12126	45.1269
NECEvent2014_4_4_Anaerococcus_vaginalis-rel_29_30	30	51	1931238	50	1907	234393	28.9414
NECEvent2014_4_4_Clostridium_perfringens_27_15	18	51	3236358	152	3024	119575	28.1192
NECEvent2014_4_4_Sutterella_phage_46_13	13		20290	1	29	20290	45.9487
NECEvent2014_4_4_Sutterella_wadsworthensis-rel_49_12	12	51	2104872	81	1950	152528	49.421
NECEvent2014_4_4_Enterobacteriales_plasmid_50_12	12		21220	1	22	21220	50.2262
NECEvent2014_4_4_Peptostreptococcus_anaerobius_CAG621-rel_36_10	10	50	1898862	189	1862	66791	35.9827
NECEvent2014_4_4_Plasmid-like_40_10	10		12019	1	12	12019	39.6289
NECEvent2014_4_4_Klebsiella_phage-like_47_8	8		26903	2	25	14232	45.783
NECEvent2014_4_4_Klebsiella_pneumoniae-rel_58_7	7	51	5517569	1530	6572	68287	56.6523
NECEvent2014_4_4_Peptoniphilus_duerdenii-rel_32_7_v_partial	7	6	176631	87	223	26562	31.6921
NECEvent2014_4_4_Eggerthella_1_3_56FAA-rel_64_6_partial	6	46	2465422	1001	2921	21568	64.0312
NECEvent2014_4_4_Propionibacterium_avidum_HGH0353-rel_64_5_partial	5	31	890335	580	1292	6281	63.5177
Infant 4 sample 5	Coverage	SCG of 51	bin length	# contigs	# features	longest contig	GC%	Additional information
NECEvent2014_4_5_Veillonella_parvula-rel_38_741_partial	741	33	1775929	259	1986	46128	38.4462
NECEvent2014_4_5_Actinomyces_59_217	171	47	2502255	176	2353	157832	58.5778
NECEvent2014_4_5_Veillonella_parvula-rel_39_99_partial	99	16	1184913	222	1210	64895	39.2752
NECEvent2014_4_5_Clostridium_butyricum_phage_30_57	52		41269	2	72	28172	29.5912
NECEvent2014_4_5_Clostridium_perfringens_phage_30_37	37		37028	1	38	37028	27.8978
NECEvent2014_4_5_UNK	23	1	926558	344	1197	13465	37.8219
NECEvent2014_4_5_Clostridium_butyricum_28_20	23	50	4529801	227	4269	96032	28.5795
NECEvent2014_4_5_Enterobacteriales_plasmid-like_51_20				1	14
NECEvent2014_4_5_Veillonella_parvula-rel_38_17_partial	17	6	1560525	211	1552	87120	38.0358
NECEvent2014_4_5_Selenomonadales_phage_42_17	17		38073	1	58	38073	41.5728
NECEvent2014_4_5_Anaerococcus_vaginalis-rel_28_14	16	51	1800650	131	1804	55678	28.8825
NECEvent2014_4_5_Klebsiella_pneumoniae-rel_55_15	15	51	5991800	210	5935	174844	56.7846
NECEvent2014_4_5_Clostridiales_phage_35_14	14		39859	1	64	39859	35.3897
NECEvent2014_4_5_Enterococcus_faecalis_phage_35_14	14		37091	1	59	37091	34.9141
NECEvent2014_4_5_Peptoniphilus_harei-rel_33_13	13	51	1845394	132	1791	82827	33.959
NECEvent2014_4_5_Peptostreptococcus_anaerobius_CAG621-rel_36_9	9	50	1893151	150	1826	102713	36.0271
NECEvent2014_4_5_Clostridium_7_2_43FAA-rel_28_9	9	51	3538251	473	3540	45382	28.5844
NECEvent2014_4_5_Clostridiales_phage_29_8	8		23010	1	34	23010	29.0656
NECEvent2014_4_5_Clostridium_perfringens_28_8	8	50	2985195	620	2965	35816	28.5544
NECEvent2014_4_5_Eggerthella_1_3_56FAA-rel_64_5_partial	5	41	1946338	990	2482	7261	63.8768
NECEvent2014_4_5_Enterococcus_faecalis_39_3_v_partial	4	2	126999	88	186	8097	38.0058
NECEvent2014_4_5_Sutterella_wadsworthensis-rel_48_4_v_partial	4	4	52818	30	73	9470	47.9723
Infant 4 sample 6	Coverage	SCG of 51	bin length	# contigs	# features	longest contig	GC%	Additional information
NECEvent2014_4_6_Veillonella_parvula-rel_39_633	633	49	2063890	311	2286	73137	38.6288
NECEvent2014_4_6_Enterobacter_phage_40_201	201		32478	1	36	32478	39.7592
NECEvent2014_4_6_Enterobacter_plasmid_51_193	193		69080	1	74	69080	50.7933
NECEvent2014_4_6_Enterobacter_cloacae_rel_54_151	165	50	4482814	77	4284	289831	55.3348	Enterobacter sp. MGH 4 and E. cloacae-related
NECEvent2014_4_6_Klebsiella_mobile_55_164	164		38274	4	36	20022	56.3908
NECEvent2014_4_6_Actinomyces_59_150	150	48	2495768	245	2396	105723	58.6219
NECEvent2014_4_6_Clostridium_butyricum_28_36	36	50	4769262	238	4581	117297	28.5165
NECEvent2014_4_6_UNK	20	3	1101762	563	1468	12801	39.5792
NECEvent2014_4_6_Enterococcus_faecalis_phage_35_18	18		37091	1	59	37091	34.9654
NECEvent2014_4_6_Clostridium_7_2_43FAA-rel_29_12_partial	12	47	2288337	313	2263	43580	29.071
NECEvent2014_4_6_Veillonella_parvula-rel_39_12_v_partial	12	2	468695	196	538	23711	38.6548
NECEvent2014_4_6_Clostridium_perfringens_30_4_hint	10	5	218947	153	296	7924	30.1224	16S rRNA gene 100% ID to Clostridium perfringens strain ATCC 13124
NECEvent2014_4_6_Selenomonadale_phage_44_9	9		10180	1	12	10180	44.0472
NECEvent2014_4_6_Anaerococcus_vaginalis-rel_30_6	6	40	1097541	497	1427	11510	29.6887
NECEvent2014_4_6_Clostridum_7_2_43FAA-rel_29_6_partial	6	18	2807296	1069	3370	46344	28.6735
NECEvent2014_4_6_Klebsiella_pneumoniae-rel_57_5_partial	5	8	2461505	1420	3483	13322	56.6639
NECEvent2014_4_6_Haemophilus_parainfluenzae_influenzae-rel_40_4_v_partial	4	3	102986	72	155	5183	40.0268	Similar to both H. parainfluenzae and H. influenzae
Infant 4 sample 7	Coverage	SCG of 51	bin length	# contigs	# features	longest contig	GC%	Additional information
NECEvent2014_4_7_Veillonella_parvula-rel_39_396	540	47	1961642	158	2088	85637	38.5705
NECEvent2014_4_7_Actinomyces_59_337	266	48	2458931	194	2331	160147	58.5707
NECEvent2014_4_7_Enterobacteriales_mobile_39_91	91		19474	1	19	19474	39.165
NECEvent2014_4_7_Enterobacter_plasmid_53_79	79		88828	1	94	88828	52.5093
NECEvent2014_4_7_Klebsiella_mobile_54_63	63		21924	6	19	8125	54.1416
NECEvent2014_4_7_Enterobacter_cloacae_rel_55_59	58	43	4458697	68	4252	289831	55.3891
NECEvent2014_4_7_Clostridium_butyricum_phage_30_49	49		28105	1	41	28105	29.984
NECEvent2014_4_7_Clostridium_phage_32_40	40		1605	1	2	1605	32.2741
NECEvent2014_4_7_Clostridium_perfringens_phage_28_37	37		39076	1	51	39076	28.0453
NECEvent2014_4_7_Firmicutes_plasmid_36_53	31		9477	2	12	8069	35.2432
NECEvent2014_4_7_Veillonella_parvula-rel_39_50_v_partial	25	3	451981	205	519	13334	38.1793
NECEvent2014_4_7_UNK	24	2	883642	316	1097	22985	43.0176
NECEvent2014_4_7_Clostridium_7_2_43FAA_28_22	22	47	3638744	164	3517	111317	28.493
NECEvent2014_4_7_Enterococcus_faecalis_phage_35_21	21		37091	1	59	37091	34.9141
NECEvent2014_4_7_Peptoniphilus_phage_35_23	21		11502	2	12	7066	34.1419
NECEvent2014_4_7_Veillonella_parvula-rel_39_20_hint	20		156460	57	187	20206	38.5485
NECEvent2014_4_7_Clostridium_mobile_27_17	19		3307	1	6	3307	33.4442
NECEvent2014_4_7_Clostridium_butyricum_28_16	18	50	4673678	246	4455	141696	28.524
NECEvent2014_4_7_Anaerococcus_vaginalis_29_18_partial	18	51	2025838	139	2047	80922	29.039
NECEvent2014_4_7_Clostridium_7_2_43FAA-rel_28_17_lowerCov	17	47	3733006	296	3674	84782	27.9562
NECEvent2014_4_7_Sutterella_wadsworthensis-rel_50_9	9	51	2094933	114	1978	150271	49.4046
NECEvent2014_4_7_Firmicute_phage-like_40_7	7		12149	1	22	12149	39.5835
NECEvent2014_4_7_Escherichia_phage_49_7	7		15177	3	19	5584	50.4052
NECEvent2014_4_7_Klebsiella_pneumoniae-rel_58_6_partial	6	19	4651618	1591	5788	43742	56.9033
NECEvent2014_4_7_Selenomonadales_phage_45_6	6		7934	1	11	7934	45.0718
NECEvent2014_4_7_Clostridium_perfringens_28_5	5	50	2566657	895	2850	13784	28.7345
NECEvent2014_4_7_Peptoniphilus_harei-rel_34_5	5	47	1436927	512	1729	18447	34.3572
NECEvent2014_4_7_Eggerthella_1_3_56FAA-rel_63_6_partial	4	15	568414	408	824	4090	63.3857
NECEvent2014_4_7_Propionimicrobium_53_6_v_partial	4	2	159351	122	248	2385	52.9774
NECEvent2014_4_7_Propionimicrobium_lymphophilum-rel_53_6_v_partial	3	2	22701	17	36	2907	54.9888
INFANT 5
Infant 5 sample 1	Coverage	SCG of 51	bin length	# contigs	# features	longest contig	GC%	Additional information
NECEvent2014_5_1_Klebsiella_pneumoniae_56_420_partial	420	34	5168033	35	4923	907228	58.0287
NECEvent2014_5_1_Enterobacteriales_cloacae-rel_56_82_partial	82	31	5027138	169	4977	192113	55.7983
NECEvent2014_5_1_Clostridium_paraputrificum_30_65	74	50	3619708	80	3607	197180	29.7719	ID based on 16S rRNA gene and rpS3, gyrA.
NECEvent2014_5_1_UNK	34		266124	103	323	21055	43.1975
NECEvent2014_5_1_Propionibacterium_HGH0353_63-rel_12	12	50	2773344	546	2947	42614	63.3211	16S rRNA gene is 99% to Propionibacterium sp. H456
NECEvent2014_5_1_Clostridiales_plasmid-like_31_10	10		32894	1	28	32894	30.7716
NECEvent2014_5_1_Firmicutes_phage-like_51_9	9		17792	1	22	17792	50.9667
NECEvent2014_5_1_Enterococcus_faecalis_37_8	8	51	2955713	376	3149	44980	37.3954
NECEvent2014_5_1_Finegoldia_magna_31_8	8	51	1715857	124	1741	79696	32.0563
NECEvent2014_5_1_Actinomycetales_plasmid_67_7	7		8005	2	7	4358	62.7608
NECEvent2014_5_1_Staphylococcus_epidermidis_33_6	6	47	2212393	618	2466	18292	32.0611
NECEvent2014_5_1_Negativicoccus_succinicivorans_52_6	6	48	1078805	373	1391	19791	51.7525
NECEvent2014_5_1_Phage_39_6	6		11493	4	15	4257	29.0177
NECEvent2014_5_1_Firmicutes_phage-like_41_6	6		20712	1	23	20712	40.701
NECEvent2014_5_1_Campylobacter_ureolyticus-rel_30_5_partial	5	33	882477	474	1270	8063	29.9657	16S rRNA gene 99% to Campylobacter ureolyticus
NECEvent2014_5_1_Pseudomonas_aeruginosa-rel_66_5	5	42	3294104	1828	4676	7426	65.6159
NECEvent2014_5_1_Eggerthella_62_4_v_partial	4	3	176595	137	276	2391	61.6405
NECEvent2014_5_1_Actinomycetales_60_4_v_partial	4	1	103967	62	143	7769	60.5038
Infant 5 sample 2	Coverage	SCG of 51	bin length	# contigs	# features	longest contig	GC%	Additional information
NECEvent2014_5_2_Klebsiella_pneumoniae_58_439_partial	409	40	5262959	86	5050	795707	57.91
NECEvent2014_5_2_Enterobacter_cloacae_plasmid_47_262	262		12654	1	11	12654	47.4316
NECEvent2014_5_2_Firmicute_plasmid-like_27_147	147	1	52687	1	62	52687	27.4128
NECEvent2014_5_2_Enterobacter_cloacae-rel_56_96_partial	97	8	1798759	265	1841	51437	56.0446
NECEvent2014_5_2_Enterobacter_55_89_partial	89	19	2990912	274	3061	65939	55.9589
NECEvent2014_5_2_Clostridium_paraputrificum-rel_30_55	55	51	3530979	97	3478	134739	29.7678
NECEvent2014_5_2_UNK	32		789135	313	998	20355	46.3728
NECEvent2014_5_2_Propionibacterium_HGH0353-rel_63_29	29	49	2814580	695	3109	34027	63.2715
NECEvent2014_5_2_Clostridiales_phage_33_20	20		41951	1	64	41951	33.3008
NECEvent2014_5_2_Firmicutes_phage_49_17	17		40997	1	43	40997	49.4012
NECEvent2014_5_2_Enterococcus_faecalis_37_15	13	51	3048855	183	3115	88227	37.3521
NECEvent2014_5_2_Negativicoccus_succinicivorans_52_9	9	49	1240712	192	1427	28256	52.0033
NECEvent2014_5_2_Enterobacter_cloacae_rel_MGH25_56_8_partial	8	5	1884683	1027	2470	10153	55.5695
NECEvent2014_5_2_Actinomyces_60_7	7	45	1783318	813	2209	8974	59.1677
NECEvent2014_5_2_Pseudomonas_aeruginosa-rel_66_6_partial	6	40	3322810	1887	4739	8694	65.5353
NECEvent2014_5_2_Finegoldia_magna_32_6	6	44	1130036	504	1455	11809	32.8063
NECEvent2014_5_2_Campylobacter_ureolyticus-rel_30_5_partial	5	26	734919	422	1046	5208	30.4659
NECEvent2014_5_2_Eggerthella_1_3_56FAA-rel_64_5_v_partial	5	14	517307	374	733	3886	63.0533
Infant 5 sample 3	Coverage	SCG of 51	bin length	# contigs	# features	longest contig	GC%	Additional information
NECEvent2014_5_3_Klebsiella_pneumoniae-rel_55_339_partial	342	30	5334192	63	5103	815041	57.8447
NECEvent2014_5_3_Escherichia_plasmid_34_155	155		2083	1	3	2083	34.5655
NECEvent2014_5_3_Escherichia_phage_445_146	146		28306	1	21	28306	44.6442
NECEvent2014_5_3_Enterobacter_cloacae-rel_56_126_partial	126	28	4795056	204	4769	164434	56.0407
NECEvent2014_5_3_Clostridium_plasmid-like_27_89	89	1	52767	1	63	52767	27.43
NECEvent2014_5_3_Clostridium_paraputrificum_30_27	30	51	3523293	90	3475	195048	29.7723
NECEvent2014_5_3_Finegoldia_magna_phage_32_29	29		54046	1	84	54046	32.402
NECEvent2014_5_3_UNK	26		521446	242	690	10569	39.8584
NECEvent2014_5_3_Firmicutes_phage_50_18	18		45636	1	49	45636	49.8751
NECEvent2014_5_3_Staphylococcus_epidermidis_32_10	10	49	2323895	315	2400	73860	31.8863
NECEvent2014_5_3_Enterococcus_faecalis_36_10	10	51	3019091	256	3154	76515	37.3343
NECEvent2014_5_3_Propionibacterium_HGH0353-rel_63_9	9	49	2469856	684	2796	18756	63.3839
NECEvent2014_5_3_Firmicutes_plasmid_36_9	9		11357	1	14	11357	35.7489
NECEvent2014_5_3_Firmicutes_mobile_29_9				1	6
NECEvent2014_5_3_Pseudomonas_aeruginosa-rel_66_7	8	48	5339369	2037	6794	22278	65.8219
NECEvent2014_5_3_Negativicoccus_succinicivorans_52_7	7	48	1128280	332	1415	18146	51.6666
NECEvent2014_5_3_Finegoldia_magna_31_7	7	49	1642258	322	1836	50313	32.0154
NECEvent2014_5_3_Enterobacter_cloacae_rel_MGH25_51_6_hint	6		499590	334	760	7262	51.2995
NECEvent2014_5_3_Campylobacter_ureolyticus_rel_29_5_partial	5	33	1173381	534	1657	10470	29.0611
NECEvent2014_5_3_Eggerthella_55_3_hint	2	1	1388	1	5	1388	55.4755
Infant 5 sample 4	Coverage	SCG of 51	bin length	# contigs	# features	longest contig	GC%	Additional information
NECEvent2014_5_4_Enterobacteriales_plasmid-like_51_469	469		135273	1	142	135273	51.4219
NECEvent2014_5_4_Klebsiella_pneumoniae_58_295_partial	295	28	5146292	58	4912	814921	58.0681
NECEvent2014_5_4_Enterobacteriales_phage_52_96	96		35740	1	44	35740	52.4818
NECEvent2014_5_4_Enterobacter_cloacae_rel_MGH25_55_91_partial	91	18	4777481	833	4830	76965	55.1116
NECEvent2014_5_4_UNK	72	1	59854	26	79	11844	49.2265
NECEvent2014_5_4_Enterobacteriales_phage_55_41	41		28114	1	41	28114	55.09
NECEvent2014_5_4_Enterobacteriales_phage-like_45_40	40		28306	1	21	28306	44.6442
NECEvent2014_5_4_Enterobacter_cloacae_rel_MGH_etc_55_35_hints	35	3	1096341	247	1163	55291	54.9714
NECEvent2014_5_4_Enterobacter_cloacae_rel_56_24_partial	27	9	3295500	595	3254	45952	56.6084
NECEvent2014_5_4_Enterobacteriales_phage-like_55_20	20		18670	1	25	18670	55.399
NECEvent2014_5_4_Enterobacteriales_phage_54_19	19		38388	1	56	38388	55.9315
NECEvent2014_5_4_Mobile_36_6	6		8151	1	10	8151	36.3636
NECEvent2014_5_4_Enterococcus_faecalis_mobile-like_34_6_hint	6		243207	71	317	24977	34.3444
NECEvent2014_5_4_Enterococcus_faecalis_phage_44_6	6		11397	1	15	11397	43.7835
NECEvent2014_5_4_Enterococcus_faecalis_37_5	5	51	2192497	783	2719	16339	37.7509
NECEvent2014_5_4_Propionibacterium_HGH0353-rel_62_4_v_partial	4	5	106020	82	158	4312	62.0138
NECEvent2014_5_4_Pseudomonas_aeruginosa_16S_contig	1180		1675	1	5	1675	51.5821	Coverage unreliable - 16S rRNA contig
Infant 5 sample 5
NECEvent2014_5_5_Enterobacteriales_plasmid_50_918	918		6250	1	6	6250	50.032
NECEvent2014_5_5_Klebsiella_plasmid-like_55_701	466		24294	4	27	12914	54.956
NECEvent2014_5_5_Enterobacter_cloacae_rel_MGH25_55_435	440	42	4690754	330	4656	354150	55.1474
NECEvent2014_5_5_UNK	108		130771	56	176	15822	52.1209
NECEvent2014_5_5_Enterobacteriales_53_83_partial	83	23	4185644	228	4262	257105	52.8104
NECEvent2014_5_5_Enterobacter_cloacae-rel_56_47_partial	39	17	6054485	966	6044	137044	55.5726
NECEvent2014_5_5_Pseudomonas_aeruginosa_66_22_v_partial	22	4	78643	62	131	2231	65.8876	16S rRNA 100% ID to Pseudomonas aeruginosa VRFPA04
NECEvent2014_5_5_Firmictues_phage_50_12	12		35525	1	32	35525	49.9761
NECEvent2014_5_5_Negativicoccus_succinicivorans_52_8	9	47	1276100	176	1439	38292	51.2869
NECEvent2014_5_5_Eggerthella_1_3_56FAA-rel_64_4_v_partial	4	23	726124	511	1021	3869	63.5268
NECEvent2014_5_5_Propionibacterium_KPL1844_granulosom-rel_64_4_partial	4	22	420843	291	596	3939	63.926	Propionibacterium granulosum based on 16S rRNA.
Infant 5 sample 6	Coverage	SCG of 51	bin length	# contigs	# features	longest contig	GC%	Additional information
NECEvent2014_5_6_Enterobacter_cloacae_rel_MGH25_55_430_partial	407	29	4752932	462	4778	168713	55.1052
NECEvent2014_5_6_Enterobacteriales_51_60_partial	49	15	4469534	118	4357	363177	52.9596
NECEvent2014_5_6_UNK	38	3	468210	200	635	17197	54.1614
NECEvent2014_5_6_Klebsiella_pneumoniae_57_39_partial	38	22	5652332	433	5766	189162	57.0784
NECEvent2014_5_6_Enterobacter_cloacae-rel_56_34_partial	34	14	5632668	909	5674	181690	55.5985
NECEvent2014_5_6_Enterobacteriales_plasmid_50_19	19		9057	1	15	9057	50.3809
NECEvent2014_5_6_Finegoldia_magna_31_11	11	51	1848574	45	1830	158843	31.9764
NECEvent2014_5_6_Pseudomonas_aeruginosa_64_10_v_partial	10	4	61245	40	84	12782	62.2973
NECEvent2014_5_6_Enterobacteriales_phage_55_10	10		26842	1	39	26842	55.4281
NECEvent2014_5_6_Negativicutes_plasmid-like_36_10	10		10458	1	13	10458	36.0394
NECEvent2014_5_6_Negativicoccus_succinicivorans_52_9	9	50	1302812	104	1380	76909	51.5153
NECEvent2014_5_6_plasmid_like_39_9	9		19439	1	23	19439	39.3436
NECEvent2014_5_6_Propionibacterium_HGH0353-rel_64_7	7	48	2404865	475	2568	26590	63.5214
NECEvent2014_5_6_Clostridium_perfringens_30_4_partial	4	27	529866	386	729	3977	29.5752
NECEvent2014_5_6_Eggerthella_1_3_56FAA-rel_64_4_partial	4	6	548465	385	781	3603	64.0956
s	Coverage	SCG of 51	bin length	# contigs	# features	longest contig	GC%	Additional information
NECEvent2014_5_7_Eschericia_plasmid_44_443	443		5877	2	6	3760	45.7376
NECEvent2014_5_7_Enterobacteriales_plasmid_60_437				1	2
NECEvent2014_5_7_Enterobacter_cloacae_rel_MGH25_55_278_partial	278	35	4874188	115	4729	350152	55.0133
NECEvent2014_5_7_Klebsiella_mobile_maybe_53_415	244		64812	13	72	14176	51.9703
NECEvent2014_5_7_Haemophilus_plasmid_37_224	224		4592	1	6	4592	36.6725
NECEvent2014_5_7_Clostridium_perfringens_28_149	149	51	3264320	113	3033	208587	28.0698
NECEvent2014_5_7_Haemophilus_parainfluenzae-rel_39_109	109	51	2022559	55	2022	184776	39.261
NECEvent2014_5_7_Veillonella_Taxon-158_rel_39_109	109	51	2219868	50	2145	152040	38.8711
NECEvent2014_5_7_Clostridiales_phage_29_88	88		16232	1	24	16232	29.1153
NECEvent2014_5_7_Escherichia_coli_50_56_partial	69	32	5155030	229	5002	196160	50.6678
NECEvent2014_5_7_Clostridium_paraputrificum_30_38	53	51	3489376	101	3440	210036	29.7454
NECEvent2014_5_7_UNK	38	2	612006	332	910	28390	42.4373
NECEvent2014_5_7_Enterobacteriales_plasmid_50_29	29		15780	1	19	15780	49.7085
NECEvent2014_5_7_Enterococcus_plasmid_34_14	14		64442	1	75	64442	33.728
NECEvent2014_5_7_Klebsiella_pneumoniae_57_11_partial	13	22	5636609	697	5970	91817	57.1705
NECEvent2014_5_7_Enterococcus_faecalis_37_7	7	51	2883609	418	3151	64615	37.3918
NECEvent2014_5_7_Streptococcus_parasanguinis-rel_42_7	7	51	1940678	493	2234	26166	41.6209
NECEvent2014_5_7_Enterobacteriales_plasmid_33_9	7		12536	2	17	8582	34.5246
NECEvent2014_5_7_Peptoclostridium_sordelli-rel_28_6	6	51	2564596	834	2985	29699	28.029
NECEvent2014_5_7_Pseudomonas_aeruginosa_66_6	6	49	5349726	2156	6841	15543	65.8882
NECEvent2014_5_7_Finegoldia_magna_34_4_v_partial	4	5	237418	166	358	2957	33.7169
NECEvent2014_5_7_Propionibacterium_HGH0353-rel_63_6_partial	4	23	756059	484	1083	4986	63.2142
NECEvent2014_5_7_Negativicoccus_succinicivorans_51_3_partial	4	9	112953	87	180	2555	50.9026
NECEvent2014_5_7_Corynebacterium_kroppenstedtii-rel_56_3_hint	3	1	138611	110	197	1923	55.8592
Infant 5 sample 8	Coverage	SCG of 51	bin length	# contigs	# features	longest contig	GC%	Additional information
NECEvent2014_5_8_Veillonella_oral_taxon_158-rel_39_297	297	51	2227976	44	2152	254627	38.8889
NECEvent2014_5_8_Escherichia_coli_51_170_partial	190	29	4986966	497	5305	91709	50.6546
NECEvent2014_5_8_Enterobacter_cloacae_rel_MGH25_55_124_partial	123	23	4802330	144	4704	361369	55.0796
NECEvent2014_5_8_Enterobacteriales_53_56_partial	56	18	5458328	121	5243	378076	53.2479
NECEvent2014_5_8_Negativicoccus_succinicivorans_52_30	30	51	1376206	12	1372	354743	51.0464
NECEvent2014_5_8_UNK	26	1	515600	213	672	21463	45.488
NECEvent2014_5_8_Clostridium_butyricum_28_22	24	50	4179100	172	3871	188057	28.566
NECEvent2014_5_8_Clostridium_paraputrificum_30_21	21	51	3274379	176	3286	85330	29.7634
NECEvent2014_5_8_Clostridium_rel_29_18_hint	18	1	264389	24	283	52706	28.7474
NECEvent2014_5_8_Escherichia_coli_49_16_v_partial	17	1	858570	239	1026	40850	49.8453
NECEvent2014_5_8_Escherichia_coli_45_16_hint	16		147554	35	174	22388	40.0985
NECEvent2014_5_8_Enterococcus_faecalis_37_12	13	51	3057929	132	3108	130845	37.2745
NECEvent2014_5_8_Clostridium_sporogenes-rel_28_12	12	51	4257813	558	4199	72869	28.1188
NECEvent2014_5_8_Pseudomonas_aeruginosa-rel_54_10_v_partial	10		26579	3	27	12782	53.8922
NECEvent2014_5_8_Klebsiella_pneumoniae_57_9_partial	9	21	4611000	1482	5629	22560	57.4032
NECEvent2014_5_8_Clostridium_perfringens_28_7	8	51	3254036	664	3287	44464	28.4446
NECEvent2014_5_8_Klebsiella_pneumoniae-rel_54_7_hint	7		119803	48	155	8786	54.1664
NECEvent2014_5_8_Eggerthella_1_3_5FAA-rel_64_6	6	49	2808509	1015	3253	24280	64.0571
NECEvent2014_5_8_Enterobacter_cloacae-rel_56_6_partial	6	5	1373086	739	1872	27081	55.5592
NECEvent2014_5_8_Enterobacteriales_52_6_hint	6		136100	79	202	4528	52.4056
NECEvent2014_5_8_Enterobacter_cloacae_rel_51_5_hint	5		344048	178	506	5734	51.3725
NECEvent2014_5_8_Propionibacterium_HGH0353-rel_64_3_hint	3	8	48441	39	81	2243	63.7931
NECEvent2014_5_8_Finegoldia_magna_34_3_hint	3	2	52536	42	89	2599	33.891
NECEvent2014_5_8_Peptoclostridium_sordellii-rel_30_3_partial	3	8	71168	54	114	3342	29.5948
INFANT 6
Infant 6 sample 1	Coverage	SCG of 51	bin length	# contigs	# features	longest contig	GC%	Additional information
NECEvent2014_6_1_Enterobacteriales_mobile_56_1215				1	2
NECEvent2014_6_1_Enterobacteriales_plasmid_50_287	353		56015	9	74	14780	52.1039
NECEvent2014_6_1_Enterobacteriales_plasmid_53_399	343		96726	2	114	88672	52.8307
NECEvent2014_6_1_Enterobacteriales_mobile_34_341	342		43369	1	60	43369	34.4832
NECEvent2014_6_1_Klebsiella_pneumoniae_56_261_partial	308	29	5447077	183	5340	243996	57.4673
NECEvent2014_6_1_UNK	254		20772	12	21	3875	48.4643
NECEvent2014_6_1_Escherichia_phage_50_223	223		30442	1	35	30442	50.4927
NECEvent2014_6_1_Klebsiella_oxytoca_55_255_partial	218	22	5637240	125	5315	345072	56.1781
NECEvent2014_6_1_Klebsiella_phage_52_178	191		122422	4	147	76563	51.7423
NECEvent2014_6_1_Enterococcus_faecalis_38_17	15	51	2649861	46	2539	415423	37.6779
NECEvent2014_6_1_Staphylococcus_plasmid_26_13	13		28193	2	34	18371	26.918
NECEvent2014_6_1_Staphylococcus_epidermidis_32_5	6	46	2190893	609	2477	18413	31.9873
Infant 6 sample 2	Coverage	SCG of 51	bin length	# contigs	# features	longest contig	GC%	Additional information
NECEvent2014_6_2_Klebsiella_pneumoniae_56_364_partial	403	25	5511389	176	5414	243963	57.4151
NECEvent2014_6_2_Enterobacteriales_plasmid-like_34_390	389		42468	1	59	42468	34.3129
NECEvent2014_6_2_Enterobacteriales_phage_50_276	276		30405	1	35	30405	50.4917
NECEvent2014_6_2_Klebsiella_oxytoca_56_114_partial	114	22	5850476	181	5599	196065	56.0131
NECEvent2014_6_2_Enterococcus_faecalis_38_23	27	51	2654878	43	2539	415423	37.6994
NECEvent2014_6_2_Enterobacteriales_plasmid-like_55_32	22		15590	2	19	10553	56.1899
NECEvent2014_6_2_UNK	20		61316	32	70	4745	43.4944
NECEvent2014_6_2_Enterobacter_cloacae-rel_55_1_partial	7	17	3325090	1492	4430	12451	55.438
NECEvent2014_6_2_Staphylococcus_epidermidis_32_4_partial	4	33	1189762	679	1588	9822	32.2848
Infant 6 sample 3	Coverage	SCG of 51	bin length	# contigs	# features	longest contig	GC%	Additional information
NECEvent2014_6_3_Enterobacteriales_mobile_34_942	942		43446	1	60	43446	34.4842
NECEvent2014_6_3_Klebsiella_pneumoniae_54_440_partial	410	35	5557837	261	5537	143075	57.3966
NECEvent2014_6_3_Klebsiella_plasmid_50_123	147		72767	5	94	41866	51.3461
NECEvent2014_6_3_Enterobacteriales_phage_45_128	128		54653	2	50	39743	44.6526
NECEvent2014_6_3_Enterococcus_faecalis_38_112	111	51	2650460	27	2535	554871	37.6925
NECEvent2014_6_3_Klebsiella_oxytoca_56_99_partial	104	22	5676112	243	5396	165975	56.1995
NECEvent2014_6_3_Klebsiella_phage_55_92	92		26765	1	41	26765	54.5526
NECEvent2014_6_3_Clostridium_paraputrificum_29_53	65	51	3501743	78	3485	212490	29.7274	16S rRNA 99% to Clostridium paraputrificum
NECEvent2014_6_3_UNK	58	1	228813	113	327	12486	44.7094
NECEvent2014_6_3_ Staphylococcus_plasmid_29_26	26		9822	1	11	9822	29.383
NECEvent2014_6_3_Staphylococcus_epidermidis_32_7	7	45	2023698	750	2445	18371	31.6931
NECEvent2014_6_3_Enterobacter_cloacae-rel_55_5_partial	5	2	484669	350	743	5434	54.36
Infant 6 sample 4	Coverage	SCG of 51	bin length	# contigs	# features	longest contig	GC%	Additional information
NECEvent2014_6_4_Veillonella_atypica-rel_39_503	503	51	2175906	44	2100	237928	38.7844	16S rRNA ~99% to Veillonella atypica strain KON
NECEvent2014_6_4_Enterobacteriales_plasmid-like_34_415	415		42468	1	60	42468	34.3129
NECEvent2014_6_4_Enterobacter_plasmid_53_372	372		25656	1	29	25656	52.9584
NECEvent2014_6_4_Klebsiella_pneumoniae_57_224_partial	224	33	5488278	206	5445	234505	57.4342
NECEvent2014_6_4_Enterobacter_cloacae_rel_55_175_partial	184	29	4632742	104	4492	292628	55.8277
NECEvent2014_6_4_Enterobacteriales_phage_51_148	148		30322	1	35	30322	50.5013
NECEvent2014_6_4_Clostridium_phage_32_143	143		29099	1	45	29099	32.2932
NECEvent2014_6_4_UNK	114	1	227566	121	323	7646	34.1259
NECEvent2014_6_4_Clostridium_perfringens_28_108	108	51	3194940	125	2946	168639	28.1148
NECEvent2014_6_4_Clostridium_paraputrificum_30_84	83	51	3535854	173	3531	101290	29.604	gyrA 99% to Clostridium paraputrificum
NECEvent2014_6_4_Staphylococcus_epidermidis_plasmid_26_65	67		28193	2	34	18371	26.918
NECEvent2014_6_4_Enterococcus_faecalis_38_65	65	51	2644539	33	2525	415423	37.6821
NECEvent2014_6_4_Staphylococcus_epidermidis_31_30	29	51	2440470	122	2331	197074	31.8383
NECEvent2014_6_4_Firmicute_phage_35_27	27		18810	2	22	17411	31.3184
NECEvent2014_6_4_Clostridium_phage_29_20	20		44515	1	80	44515	29.271
NECEvent2014_6_4_Clostridium_sp_7_2_43FAA_28_14	14	51	2897607	317	2768	88888	28.3762
NECEvent2014_6_4_Clostridiales_7_2_43FAA-rel_27_10_partial	10	2	871059	191	935	23363	26.609	Second genotype related to Clostridium sp. 7_2_43FAA
NECEvent2014_6_4_Streptococcus_thermophilus-rel_41_7_partial	7	10	192718	143	318	3307	41.2017
Infant 6 sample 5	Coverage	SCG of 51	bin length	# contigs	# features	longest contig	GC%	Additional information
NECEvent2014_6_5_Clostridium_plasmid_29_2701	2701		5827	1	10	5827	29.5864
NECEvent2014_6_5_Veillonella_39_312	312	51	2171886	44	2101	197169	38.8011
NECEvent2014_6_5_Enterobacteriales_plasmid-like_34_271	271		42468	1	59	42468	34.3129
NECEvent2014_6_5_Clostridium_paraputrificum_30_193	194	51	3531224	386	3740	72665	29.675
NECEvent2014_6_5_Klebsiella_pneumoniae_55_102_partial	114	26	5386538	329	5340	136000	57.4925
NECEvent2014_6_5_Clostridiales_phage-like_28_109	109		7614	1	11	7614	27.6333
NECEvent2014_6_5_Enterobacter_plasmid_53_108	108		26420	1	28	26420	52.7744
NECEvent2014_6_5_Enterobacteriales_phage_50_92	92		30365	1	35	30365	50.4923
NECEvent2014_6_5_Klebsiella_oxytoca_55_61_partial	64	20	5712226	225	5466	248708	55.1857
NECEvent2014_6_5_Enterobacteriales_phage_50_63	63		59233	1	71	59233	49.6277
NECEvent2014_6_5_Enterobacter_cloacae_rel_55_56_partial	56	22	4570345	190	4496	173968	55.8681
NECEvent2014_6_5_Clostridium_butyricum_28_55	55	50	4208630	277	3893	113954	28.5396
NECEvent2014_6_5_Enterobacter_phage_56_54	54		12702	1	19	12702	56.3533
NECEvent2014_6_5_Enterobacteriales_plasmid_49_49	49		37395	1	40	37395	48.9557
NECEvent2014_6_5_UNK	41	1	990990	462	1330	9287	41.6644
NECEvent2014_6_5_Gammaproteobacteria_plasmid-like_62_40	40		7937	1	9	7937	62.026
NECEvent2014_6_5_Clostridium_28_37_v_partial	37		416778	45	476	70316	27.6956
NECEvent2014_6_5_Klebsiella_plasmid_54_33	33		33776	1	34	33776	53.6357
NECEvent2014_6_5_Clostridium_perfringens_28_32	32	51	3147440	336	2936	56567	28.2394
NECEvent2014_6_5_Enterobacteriales_plasmid_52_34	31		65346	2	74	54271	51.3559
NECEvent2014_6_5_Enterobacteriales_plasmid_47_29	29		148179	3	168	60193	45.1407
NECEvent2014_6_5_Enterobacteriales_plasmid-like_45_27	27		31833	1	52	31833	45.4214
NECEvent2014_6_5_Enterobacteriales_phage-like_50_25	27		55254	2	50	31251	49.0878
NECEvent2014_6_5_Citrobacter_freundii-rel_52_24_partial	24	21	4648374	205	4515	141469	52.0884
NECEvent2014_6_5_Enterobacteriales_phage_53_19	20		59455	2	75	48739	52.7744
NECEvent2014_6_5_Escherichia,_phage_54_19	19		9800	1	12	9800	53.8367
NECEvent2014_6_5_Clostridium_botulinum-rel_29_16_partial	16	9	722998	357	991	19568	28.9457
NECEvent2014_6_5_Clostridium_7_2_43FAA_28_9	9	48	2611020	1021	2917	17758	28.4489
NECEvent2014_6_5_Clostridium_sporogenes_29_6_partial	6	17	1021036	660	1350	13285	29.1469
NECEvent2014_6_5_Enterococcus_faecalis_38_5_partial	5	22	552311	388	805	4653	37.8126	16S rRNA 100% Enterococcus faecalis DENG1
Infant 6 sample 6	Coverage	SCG of 51	bin length	# contigs	# features	longest contig	GC%	Additional information
NECEvent2014_6_6_Firmicutes_plasmid_29_3069	3069		5827	1	11	5827	29.4148
NECEvent2014_6_6_Veillonella_atypica-rel_39_925	925	51	2174293	40	2099	237928	38.8159
NECEvent2014_6_6_Enterobacteriales_plasmid-like_34_636	648		86597	5	108	43442	43.7775
NECEvent2014_6_6_Klebsiella_oxytoca_56_285_partial	278	19	5720450	273	5554	210761	55.1223
NECEvent2014_6_6_Klebsiella_pneumoniae_57_223_partial	252	21	5542533	320	5531	113142	57.3487
NECEvent2014_6_6_Enterobacter_cloacae-rel_56_227_partial	227	22	4545597	459	4593	159132	55.8631
NECEvent2014_6_6_Clostridium_paraputrificum_30_161	163	51	3427458	406	3663	49305	29.6794	ID based on recA (100%)
NECEvent2014_6_6_Clostridium_butyricum_28_72	77	50	4441662	192	4125	209093	28.5064
NECEvent2014_6_6_UNK	65	1	518006	220	675	8213	41.947
NECEvent2014_6_6_Clostridium_perfringens_28_53	52	51	3337755	205	3128	98440	28.11
NECEvent2014_6_6_Citrobacter_freundii-rel_52_42_partial	42	22	5070683	193	4996	144744	51.8667
NECEvent2014_6_6_Enterobacteriales_plasmid_44_42	37		50549	2	49	40663	45.8921
NECEvent2014_6_6_ Enterobacter_plasmid_54_43	33		32283	1	40	32283	53.8147
NECEvent2014_6_6_Escherichia_phage_54_37	32		12502	2	15	9800	53.7354
NECEvent2014_6_6_ Enterobacter_plasmid-like_50_28	28		12162	1	13	12162	50.3371
NECEvent2014_6_6_Enterobacteriales_phage-like_50_24	24		14585	1	14	14585	50.1748
NECEvent2014_6_6_Clostridiales_50_23	23	49	1604553	430	1926	21347	50.4149	Novel, added Peptococcus niger 16S rRNA (tentative)
NECEvent2014_6_6_Enterobacter_cloacae-rel_56_23_parts_partial	23	12	4565058	685	4650	105477	55.6599
NECEvent2014_6_6_Actinobacteria_phage_57_20	20		37011	1	59	37011	57.1776
NECEvent2014_6_6_Actinomyces_europaeus-rel_56_19	19	49	1972275	63	1806	164848	56.2894
NECEvent2014_6_6_Enterobacteriales_phage_56_19	19		19123	1	25	19123	56.1209
NECEvent2014_6_6_Clostridium_7_2_43FAA_28_19	17	51	3833612	464	3734	58417	28.1502
NECEvent2014_6_6_Finegoldia_magna_32_11	13	51	1696188	156	1730	81032	32.0483
NECEvent2014_6_6_Firmicutes_phage-like_46_12	12		11871	1	19	11871	46.1882
NECEvent2014_6_6_Klebsiella-rel_51_11_hint	11		294184	187	427	10998	51.3794
NECEvent2014_6_6_Clostridium_sporogenes-rel_28_10	10	46	2978515	1308	3528	33067	28.9296	Hits to Clostridium botulinum and Clostridium sporogenes
NECEvent2014_6_6_Clostridiales-rel_29_10_hint	10		426102	237	571	6695	29.6422
NECEvent2014_6_6_Clostridiales_phage-like_37_8	8		13979	2	21	8663	36.8839
NECEvent2014_6_6_Clostridiales_phage-like_42_8	8		8014	1	16	8014	41.5273
NECEvent2014_6_6_Staphylococcus_epidermidis_32_5_v_partial	5	14	466819	324	676	10925	32.3678	16S rRNA 100% to Staphylococcus epidermidis strain SR1
NECEvent2014_6_6_Enterococcus_faecalis_38_4_v_partial	4	12	310718	229	461	2991	38.0367
NECEvent2014_6_6_Varibaculum_cambriense_54_4_hint	4	6	69811	56	110	2098	52.9573
NECEvent2014_6_6_Firmicutes_phage_56_12				1	10
Infant 6 sample 7	Coverage	SCG of 51	bin length	# contigs	# features	longest contig	GC%	Additional information
NECEvent2014_6_7_Firmicute_plasmid_29_714				1	11
NECEvent2014_6_7_Veillonella_atypica-rel_39_391	399	51	2173861	44	2099	237928	38.8092
NECEvent2014_6_7_Enterobacteriales_phage-like_34_305	306		42468	1	59	42468	34.3129
NECEvent2014_6_7_Clostridiales_plasmid-like_27_261	261	1		1	62			Complete genome
NECEvent2014_6_7_Clostridium_paraputrificum_30_154	155	51	3023947	168	3052	196037	29.7767
NECEvent2014_6_7_Clostridium_butyricum_28_125	124	50	4526387	100	4233	308763	28.4715
NECEvent2014_6_7_Firmicute_plasmid-like_46_100				1	12
NECEvent2014_6_7_Klebsiella_pneumoniae_57_118_partial	122	24	5548184	337	5524	151428	57.3068
NECEvent2014_6_7_Enterobacteriales_phage_50_102	102		30371	1	35	30371	50.4955
NECEvent2014_6_7_Clostridiales_phage_31_97				1	64
NECEvent2014_6_7_ Clostridium_phage_30_82				1	40
NECEvent2014_6_7_UNK	77	2	716608	280	970	29588	42.6953
NECEvent2014_6_7_Clostridium-rel_29_71_hint	71		330538	93	392	27657	28.8572
NECEvent2014_6_7_Enterobacteriales_plasmid_53_70				1	72
NECEvent2014_6_7_Enterobacteriales_plasmid_47_55	55		60193	1	87	60193	47.351
NECEvent2014_6_7_Enterobacteriales_plasmid-like_44_53	53		4556	1	8	4556	43.8104
NECEvent2014_6_7_Enterobacteriales_plasmid_44_53	49		72633	2	94	40663	44.5293
NECEvent2014_6_7_Citrobacter_freundii-rel_52_48_partial	49	22	4773790	154	4609	149167	52.022
NECEvent2014_6_7_Clostridium_7_2_43FAA-rel_28_56	48	51	4228333	231	4085	115745	27.8584
NECEvent2014_6_7_Enterobacteriales_phage_53_49				1	10
NECEvent2014_6_7_Enterobacteriales_phage_50_47				1	19
NECEvent2014_6_7_Enterobacteriales_phage_54_45				1	12
NECEvent2014_6_7_Enterobacteriales_phage-like_53_45	45		7608	1	14	7608	52.9968
NECEvent2014_6_7_Enterobacteriales_phage-like_50_41				1	21
NECEvent2014_6_7_Enterobacteriales_phage_51_40	40		18245	1	20	18245	51.3072
NECEvent2014_6_7_Enterobacteriales_plasmid_57_40				1	10
NECEvent2014_6_7_Clostridium_perfringens_28_32	31	51	3192397	119	2942	168639	28.0886
NECEvent2014_6_7_Firmicutes_phage_27_32				1	40
NECEvent2014_6_7_Enterobacteriales_phage_55_30	30		45727	1	50	45727	55.0681
NECEvent2014_6_7_Enterobacteriales_phage-like_50_29				1	13
NECEvent2014_6_7_Clostridium_phage-like_37_24				1	11
NECEvent2014_6_7_Klebsiella_oxytoca_55_23_partial	26	19	5649086	326	5463	142022	55.1625
NECEvent2014_6_7_Staphylococcus_plasmid_29_22	22		9822	1	11	9822	29.383
NECEvent2014_6_7_Firmicutes_phage_30_19	19		17126	1	19	17126	30.6668
NECEvent2014_6_7_Enterobacteriales_phage_50_23	16		100528	4	122	59233	50.4277
NECEvent2014_6_7_Enterobacteriales_plasmid_52_16	16		23032	1	25	23032	52.2273
NECEvent2014_6_7_Firmicutes_plasmid-like_25_21	16		19327	2	23	14796	29.6528
NECEvent2014_6_7_Actinomyces_europaeus-rel_56_12	12	49	1981014	174	1930	120421	56.2932
NECEvent2014_6_7_Enterobacter_cloacae-rel_56_10_partial	10	17	3774275	1050	4419	34604	55.8945
NECEvent2014_6_7_Staphylococcus_epidermidis_32_9	9	51	2271198	566	2504	18169	31.9668
NECEvent2014_6_7_Enterobacter_55_10_partial	9	5	226335	107	310	8209	54.8311
NECEvent2014_6_7_Peptoclostridium_difficile_mobile_46_8				1	6
NECEvent2014_6_7_Firmiute_plasmid-like_46_7	8		9735	2	9	4911	44.2322
NECEvent2014_6_7_Enterococcus_faecalis_38_7	7	51	2206365	870	2700	14482	37.7909
NECEvent2014_6_7_Peptoclostridium_difficile_29_7_partial	7	36	2417737	1224	2987	12800	29.3688
NECEvent2014_6_7_Enterobacteriales_53_6_hint	6		1049599	708	1563	13537	52.634
INFANT 7
Infant 7 sample 1	Coverage	SCG of 51	bin length	# contigs	# features	longest contig	GC%	Additional information
NECEvent2014_7_1_Klebsiella_pneumoniae_57_389_partial	238	22	6812644	920	7434	85144	55.5187
NECEvent2014_7_1_Escherichia_coli_51_198_partial	202	28	4859628	374	4817	136258	50.7292
NECEvent2014_7_1_UNK	145	2	364537	164	486	11100	48.4373
NECEvent2014_7_1_Enterobacteriales_phage_54_68	68		25292	1	31	25292	53.7047
NECEvent2014_7_1_Enterobacteriales_plasmid_51_47	47		110238	1	130	110238	50.8908
NECEvent2014_7_1_Citrobacter_KTE32-rel_52_45_partial	43	22	4800147	168	4578	235147	52.0047
NECEvent2014_7_1_Escherichia_phage_51_38	31		92523	6	97	29108	47.3526
NECEvent2014_7_1_Enterobacter_cloacae-rel_55_27_partial	27	19	4853108	658	5059	56933	54.9409
NECEvent2014_7_1_Enterobacteriales_plasmid_36_16				1	13
NECEvent2014_7_1_Escherichia_mobile-like_47_10	11		401838	182	552	10226	48.0422
NECEvent2014_7_1_Enterobacteriales_phage_50_11	11		9539	1	13	9539	49.8165
NECEvent2014_7_1_Bifidobacterium_breve_59_10	10	49	2255052	412	2312	29044	58.5818
NECEvent2014_7_1_Klebsiella_phage_52_9	9		8231	2	9	4768	51.5004
NECEvent2014_7_1_Enterobacteriales_phage_57_8	8		13338	2	20	7871	52.2942
NECEvent2014_7_1_Klebsiella_oxytoca_54_7_hint	7		486012	365	781	3457	53.2882
NECEvent2014_7_1_Enterobacter_cloacae-rel_54_6_hint	6	2	530543	370	811	16439	53.9679
NECEvent2014_7_1_Cronobacter_sakazakii_rel_56_5_partial	5		432759	336	671	2395	55.5771
Infant 7 sample 2	Coverage	SCG of 51	bin length	# contigs	# features	longest contig	GC%	Additional information
NECEvent2014_7_2_Cronobacter_sakazakii_56_411_partial	427	28	4399679	66	4152	749404	56.93
NECEvent2014_7_2_Klebsiella_mobile_52_409	391		64966	2	69	51859	50.5218
NECEvent2014_7_2_Enterobacter_cloacae-rel_55_179_partial	179	22	4597281	172	4516	158670	56.0488
NECEvent2014_7_2_Enterobacteriales_mobile_50_139				1	11
NECEvent2014_7_2_Escherichia_coli_51_98_partial	88	24	4565390	278	4472	141629	50.7565
NECEvent2014_7_2_Klebsiella_phage_50_80				1	5
NECEvent2014_7_2_UNK	72		323330	136	422	10513	52.1099
NECEvent2014_7_2_Enterobacteriales_phage-like_49_72	72		17276	1	11	17276	49.097
NECEvent2014_7_2_Klebsiella_pneumoniae_56_68_partial	63	21	5691852	651	5961	90646	56.8279
NECEvent2014_7_2_Klebsiella_phage_50_33				1	17
NECEvent2014_7_2_Bifidobacterium_breve_58_6	6	38	1371558	711	1755	9882	58.3921
NECEvent2014_7_2_Stenotrophomonas_maltophilia_66_5_partial	5	27	1800131	1087	2493	5961	66.1974
Infant 7 sample 3	Coverage	SCG of 51	bin length	# contigs	# features	longest contig	GC%	Additional information
NECEvent2014_7_3_Klebsiella_pneumoniae_56_286_partial	271	18	5881608	1022	6798	90647	55.5111
NECEvent2014_7_3_Escherichia_plasmid-like_49_241	223		36640	3	43	17522	47.3062
NECEvent2014_7_3_Bifidobacterium_breve_59_208	208	49	2326885	27	2047	589392	58.6618
NECEvent2014_7_3_Enterobacteriales_phage_52_186	186		22493	1	31	22493	51.5627
NECEvent2014_7_3_Veillonella_atypica-rel_39_158	158	51	2080109	68	2059	303724	39.0569
NECEvent2014_7_3_Enterobacteriales_phage-like_44_83	83		27155	1	23	27155	44.3344
NECEvent2014_7_3_Enterobacter_cloacae_rel_56_62_partial	62	21	4881378	1363	5760	26714	55.2913
NECEvent2014_7_3_Enterobacteriales_phage_54_52	52		40871	1	48	40871	54.0138
NECEvent2014_7_3_phage_54_52	52		7773	4	12	3054	53.2484
NECEvent2014_7_3_Enterobacter_plasmid_49_39	39		26532	1	32	26532	49.1482	May have AmoA
NECEvent2014_7_3_Enterobacter_phage_53_38	38		34198	1	51	34198	52.4972
NECEvent2014_7_3_Escherichia_coli_51_37_partial	33	29	5278879	993	5767	52273	50.4335
NECEvent2014_7_3_UNK	27		810688	400	1172	15292	49.1999
NECEvent2014_7_3_Enterobacteriales_plasmid-like_50_25				1	32
NECEvent2014_7_3_Enterobacteriales_plasmid_43_19	20		33935	1	45	33935	43.3859
NECEvent2014_7_3_Enterobacteriales_phage_52_17	17		34316	1	56	34316	52.4304
NECEvent2014_7_3_Enterobacteriales_phage_52_15	15		34891	1	51	34891	52.2771
NECEvent2014_7_3_Enterobacteriales_phage_50_17	15		40471	3	51	13945	49.2674
NECEvent2014_7_3_Enterobacteriales_phage_50_16				1	27
NECEvent2014_7_3_Enterobacteriales_phage_48_12				1	21
NECEvent2014_7_3_Enterococcus_faecalis_38_9	10	51	2960902	338	3173	74518	37.1509
NECEvent2014_7_3_Lactobacillus_39_7_hint	7	3	81698	34	116	8898	41.5335
NECEvent2014_7_3_Citrobacter_freundii-rel_51_6_v_partial	6	3	687066	506	1058	4998	51.0203
NECEvent2014_7_3_Veillonella_atypica-rel_36_5_hint	5		49376	36	64	2240	35.4464
NECEvent2014_7_3_Clostridium_perfringens_30_4_v_partial	4	10	215787	164	308	3403	30.0055
NECEvent2014_7_3_Dialister_micraerophilus_36_4_v_partial	4	1	52714	43	78	1809	36.7606
INFANT 8
Infant 8 sample 1	Coverage	SCG of 51	bin length	# contigs	# features	longest contig	GC%	Additional information
NECEvent2014_8_1_Enterobacter_rel_to_cloacae_54_482_partial	511	40	5172700	147	5166	303010	55.5784
NECEvent2014_8_1_UNK	189	1	214655	85	290	38964	38.5432
NECEvent2014_8_1_Clostridium_paraputrificum_29_36	36	51	3467427	233	3499	117974	29.8059	rpS3 100% to Clostridium paraputrificum
NECEvent2014_8_1_ Enterococcus_plasmid_34_26	32		38134	2	40	25525	34.7275
NECEvent2014_8_1_Klebsiella_pneumoniae-rel_58_13_partial	18	27	5420998	1156	5965	30038	57.1866
NECEvent2014_8_1_Clostridium_butyricum_30_18	15	50	3558138	1170	3630	60706	29.5661
NECEvent2014_8_1_Enterococcus_faecalis_rel_37_13	14	50	2846867	337	2894	87232	37.659
NECEvent2014_8_1_Clostridium_perfringens-rel_30_12	9	49	1364107	731	1439	13112	30.8481
NECEvent2014_8_1_Streptococcus_41_4_partial	4	35	729613	453	906	5602	41.104
NECEvent2014_8_1_Enterobacter_cloacae_rel_55_4_v_partial	4		377294	275	577	2975	54.6447
Infant 8 sample 2	Coverage	SCG of 51	bin length	# contigs	# features	longest contig	GC%	Additional information
NECEvent2014_8_2_Enterobacteriales_phage_53_406	406		25644	1	41	25644	53.4082
NECEvent2014_8_2_Enterobacteriales_plasmid_52_382a	404		42611	3	50	26109	51.2731
NECEvent2014_8_2_Clostridiales_plasmid-like-27_242	245	1	52688	2	63	33474	27.4123
NECEvent2014_8_2_Enterobacter_cloacae-rel_56_233_partial	237	21	4996358	575	5140	132296	55.6802
NECEvent2014_8_2_Klebsiella_pneumoniae-rel_57_230_partial	230	26	5628339	271	5501	213709	57.3919
NECEvent2014_8_2_Escherichia_phage_38_182	182		5816	1	4	5816	38.2221
NECEvent2014_8_2_UNK	103		142880	97	195	3817	42.9248
NECEvent2014_8_2_Clostridium_paraputrificum_30_98	99	51	3550397	121	3509	136234	29.7317
NECEvent2014_8_2_Enterobacter_cloacae-rel_56_94_partial	94	14	4554784	585	4576	60151	55.689
NECEvent2014_8_2_Enterococcus_faecalis_37_32	38	51	3026978	99	3008	347943	37.2177
NECEvent2014_8_2_Clostridium_butyricum_28_32	33	50	4295126	385	4029	62183	28.5921
NECEvent2014_8_2_Clostridium_perfringens_28_19	23	51	3226706	540	3068	51687	28.3585
NECEvent2014_8_2_Enterobacteriales_51_12_hint	16	3	73093	36	109	4171	52.3716
NECEvent2014_8_2_Kebsiella_pneumoniae-rel_hint	9		403119	170	539	10232	50.3196
NECEvent2014_8_2_Enterobacteriales_53_7_hint	7	3	2306474	1344	3189	8223	52.936
NECEvent2014_8_2_Staphylococcus_phage_30_6				1	2
Infant 8 sample 3	Coverage	SCG of 51	bin length	# contigs	# features	longest contig	GC%	Additional information
NECEvent2014_8_3_5_Enterobacter_plasmid_55_1312	1260		4589	3	8	1841	55.7638
NECEvent2014_8_3_Enterobacteriales_plasmid-like_63_790	790		5931	1	7	5931	62.9742
NECEvent2014_8_3_Enterobacter-cloacae-rel_55_539	538	39	5089809	543	5267	132503	55.6109
NECEvent2014_8_3_Enterobacter_cloacae-rel_55_78_partial	81	9	300564	109	343	8427	55.6168
NECEvent2014_8_3_Clostridium_butyricum_28_57	60	50	4511261	126	4227	297191	28.4734
NECEvent2014_8_3_UNK	54		414807	141	536	21108	34.5881
NECEvent2014_8_3_Klebsiella_pneumoniae_56_48_partial	54	24	5527973	538	5597	65491	57.3877
NECEvent2014_8_3_Enterobacteriales_plasmid_39_44			0	0	0	0	0
NECEvent2014_8_3_Enterobacter_cloacae-rel_56_33_partial	33	12	4214967	495	4223	59620	55.7038
NECEvent2014_8_3_Clostridium_plasmid_27_31	31	1	45950	1	51	45950	27.2949
NECEvent2014_8_3_E_faecalis_plasmid_34_24	30		42232	3	47	14973	32.4375
NECEvent2014_8_3_Enterbacter-rel_53_28_hint	28	3	235430	89	302	8542	52.8127
NECEvent2014_8_3_Clostridium_perfringens_28_18	25	51	3174131	278	2987	69915	28.1885
NECEvent2014_8_3_Enterococcus_faecalis_37_15	18	51	3023081	164	3028	101918	37.1998
NECEvent2014_8_3_Clostridium_paraputrificum_30_11	11	51	2996063	655	3310	29639	29.8501	Based on gyrA
NECEvent2014_8_3_Klebsiella_pneumoniae-rel_51_10_hint	10		488846	178	632	16827	50.8512
NECEvent2014_8_3_Enterobacteriales_53_8_partial	8	5	3031770	1510	4036	10655	53.3256
NECEvent2014_8_3_Enterobacteriales_51_6_partial	6		180166	109	275	4675	51.1817
Infant 8 sample 4	Coverage	SCG of 51	bin length	# contigs	# features	longest contig	GC%	Additional information
NECEvent2014_8_4_Enterobacteriales_plasmid_48_295	314		25951	3	32	16262	47.0849
NECEvent2014_8_4_Klebsiella_pneumoniae_56_244_partial	231	36	5891835	484	6144	134636	56.763
NECEvent2014_8_4_Enterobacter_cloacae-rel_56_165_partial	148	27	5103873	371	5235	139785	55.6563
NECEvent2014_8_4_Escherichia,_phage_38_154				1	4
NECEvent2014_8_4_Clostridium_perfringens_plasmid-like_27_112	112	1	52767	1	63	52767	27.4187
NECEvent2014_8_4_UNK	97	1	232392	127	322	8236	43.5364
NECEvent2014_8_4_Klebsiella_phage_53_66	66		36329	1	31	36329	52.776
NECEvent2014_8_4_Enterobacteriales_phage_47_66	66		14025	1	16	14025	47.0446
NECEvent2014_8_4_Clostridium_paraputrificum_31_73	40	51	3620014	115	3619	131516	29.74	ID based on rpS3
NECEvent2014_8_4_Clostridium_butyricum_28_35	36	50	4391534	255	4121	122353	28.5058
NECEvent2014_8_4_Staphylococcus_aureus-rel_35_24_v_partial	24	1	101312	69	134	4434	35.3492
NECEvent2014_8_4_Bacilli_plasmid_34_21	21		26121	1	25	26121	34.4589
NECEvent2014_8_4_Clostridium_perfringens_30_8	12	50	1689870	810	1762	16028	30.2542
NECEvent2014_8_4_Enterobacteriales_phage_54_12	12		28802	1	35	28802	53.9893
NECEvent2014_8_4_Enterobacteriales_plasmid_32_11	11		3202	1	2	3202	32.1049
NECEvent2014_8_4_Enterobacter_cloacae-rel_56_9_partial	10	13	3926207	1021	4309	30166	55.846
NECEvent2014_8_4_Enterococcus_faecalis_37_9	9	51	2843379	432	2946	32124	37.6922
NECEvent2014_8_4_Enterobacter_phage_53_9	9		30704	1	43	30704	52.8368
NECEvent2014_8_4_Clostridiales_phage_32_6	6		1687	1	3	1687	31.7131
NECEvent2014_8_4_Streptococcus_HSISS3-rel_41_5	5	44	1394382	676	1591	7990	40.6344
NECEvent2014_8_4_Enterococcus_hirae-rel_38_5	5	48	1846181	783	2118	12692	37.939
NECEvent2014_8_4_Streptococcus_mitis-rel_41_5_partial	5	43	1271170	486	1579	12023	41.2807
NECEvent2014_8_4_Anaerococcus_vaginalis-rel_37_4_partial	4	8	106290	75	134	3949	37.074
NECEvent2014_8_4_Staphylococcus_phage_32_3				1	3
Infant 8 sample 5	Coverage	SCG of 51	bin length	# contigs	# features	longest contig	GC%	Additional information
NECEvent2014_8_5_Klebsiella_pneumoniae-rel_56_245_partial	245	30	6080706	704	6394	77298	56.6096
NECEvent2014_8_5_Enterobacter_cloacae-rel_56_185_partial	188	27	5070075	439	5199	159351	55.7261
NECEvent2014_8_5_Clostridiales_plasmid-like_27_123	125	1	52658	2	63	33479	27.4279
NECEvent2014_8_5_Clostridium_butyricum_28_69	72	50	4525124	144	4230	377230	28.4748
NECEvent2014_8_5_Campylobacter_plasmid_32_72	72		3299	1	3	3299	32.0097
NECEvent2014_8_5_Clostridiales_plasmid-like_46_70	70		11006	1	13	11006	45.7569
NECEvent2014_8_5_UNK	43		441319	187	583	11698	33.7987
NECEvent2014_8_5_Clostridium_paraputrificum_29_42	41	51	3442559	92	3400	136219	29.7134	gyrA 100% to genome in NCBI
NECEvent2014_8_5_Enterococcus_faecalis_plasmid_36_40	40		13299	1	15	13299	35.6267
NECEvent2014_8_5_Bacilli_plasmid-like_35_39	39		10764	1	10	10764	35.3214
NECEvent2014_8_5_Enterococcus_plasmid_33_37	37		16468	1	19	16468	33.2342
NECEvent2014_8_5_Clostridium_perfringens_28_24	24	51	3300799	317	3122	93553	28.1646
NECEvent2014_8_5_Dialister_invisus-rel_43_22	23	51	1700161	41	1672	352012	42.2701	Check for level of novelty.
NECEvent2014_8_5_Enterobacteriales_plasmid_49_21	21		18761	1	26	18761	49.1552
NECEvent2014_8_5_plasmid_26_19	19		9518	1	14	9518	26.3921
NECEvent2014_8_5_Campylobacter_ureolyticus-rel_29_16	16	47	1551822	117	1695	80864	29.3314
NECEvent2014_8_5_Enterococcus_faecalis_37_15	15	51	2998838	183	3034	100258	37.2441
NECEvent2014_8_5_Escherichia_coli_50_14_partial	15	21	4801964	697	5041	56429	50.4815
NECEvent2014_8_5_Firmicute_plasmid_32_14				1	4
NECEvent2014_8_5_Enterococcus_phage-like_37_11	12		28004	2	32	15648	35.9591
NECEvent2014_8_5_Enterobacter_cloacae-rel_56_11_partial	11	10	3398503	1299	4138	30941	55.7798
NECEvent2014_8_5_Clostridia_phage_28_11	11		11795	1	22	11795	28.4866
NECEvent2014_8_5_Firmicutes_phage-like_26_11	11		10657	1	15	10657	25.8891
NECEvent2014_8_5_Enterococcus_hirae-rel_37_10	10	51	2685636	373	2784	45971	36.8925
NECEvent2014_8_5_Finegoldia_magna_32_9	9	51	1681982	375	1899	28555	32.1415
NECEvent2014_8_5_Anaerococcus_vaginalis-rel_30_8	8	46	1419488	504	1752	24810	29.601
NECEvent2014_8_5_Firmicutes_phage-like_32_7	7		10641	1	13	10641	31.9237
NECEvent2014_8_5_Streptococcus_HSISS3-rel_39_6	6	41	1441614	704	1840	24516	39.3739
NECEvent2014_8_5_Enterobacteriales_53_6_hint	6	2	244028	183	364	7964	52.7984
Infant 8 sample 6	Coverage	SCG of 51	bin length	# contigs	# features	longest contig	GC%	Additional information
NECEvent2014_8_6_Klebsiella_pneumoniae-rel_57_348_partial	352	27	5787917	546	6107	84101	56.7367
NECEvent2014_8_6_Enterobacter_cloacae-rel_55_31_partial	68	27	5173630	270	5191	152376	55.5453
NECEvent2014_8_6_UNK	65		165996	70	229	15353	39.2672
NECEvent2014_8_6_Escherichia_coli_51_30_partial	56	27	4900130	251	4777	221452	50.5135
NECEvent2014_8_6_Enterobacteriales_phage_51_55	55		2500	1	5	2500	50.84
NECEvent2014_8_6_Clostridium_butyricum_29_21	20	50	4267903	693	4166	41036	28.7729
NECEvent2014_8_6_Enterococcus_hirae-rel_37_6	6	49	2295167	703	2433	20420	37.7329
NECEvent2014_8_6_Streptococcus_HSISS3-rel_41_5	5	39	1543982	678	1775	16221	40.8963	May have other low abundance Strep species
NECEvent2014_8_6_Clostridium_perfringens_33_5_v_partial	5	37	252918	175	293	6281	33.31
NECEvent2014_8_6_Enterococcus_faecalis-rel_38_3_partial	4	14	616978	407	851	5316	38.9584
NECEvent2014_8_6_Clostridium_35_4_v_partial	4	4	28721	24	41	2477	35.4444
NECEvent2014_8_6_Enterobacteriales_53_5_hint	3		53568	44	83	2094	53.1493	ESOM area
Infant 8 sample 7	Coverage	SCG of 51	bin length	# contigs	# features	longest contig	GC%	Additional information
NECEvent2014_8_7_Klebsiella_pneumoniae-rel_56_327_partial	319	22	5841457	495	6087	117343	56.7443
NECEvent2014_8_7_Escherichia_coli_49_99_partial	97	25	4959322	183	4804	415840	50.4868
NECEvent2014_8_7_UNK	49	6	482513	238	613	15353	41.7352
NECEvent2014_8_7_Enterococcus_faecalis_plasmid-like_35_22	22		12762	1	15	12762	35.5979
NECEvent2014_8_7_Klebsiella_plasmid-like_48_21	21		19790	1	25	19790	48.4942
NECEvent2014_8_7_Enterococcus_plasmid_34_20	20		26932	1	25	26932	34.4423
NECEvent2014_8_7_Enterobacteriales_phage_53_19	19		26073	1	42	26073	53.3886
NECEvent2014_8_7_Enterobacter_cloacae-rel_55_14_partial	18	19	4869495	687	5124	55582	55.8453
NECEvent2014_8_7_Peptoclostridium_difficile_37_4_hint	15		61819	35	77	4292	41.2495	Bin has 16S rRNA, which makes the coverage value unreliable
NECEvent2014_8_7_Enterobacteriales_phage_51_14	14		30111	1	35	30111	51.0445
NECEvent2014_8_7_Enterobacteriales_phage_53_12	12		45738	1	70	45738	53.4392
NECEvent2014_8_7_Clostridium_phage_32_12	12		11300	1	17	11300	31.9823
NECEvent2014_8_7_Clostridium_butyricum_31_15	11	50	3018318	1237	3170	16062	29.9001
NECEvent2014_8_7_Enterobacteriales_phage_56_15				1	22
NECEvent2014_8_7_Enterococcus_faecalis_37_9	9	51	2764070	530	2897	32117	37.7497
NECEvent2014_8_7_Campylobacter_ureolyticus-rel_34_4_v_partial	9	13	139659	89	177	3827	34.2234
NECEvent2014_8_7_Dialister_succinatiphilus-rel_43_6_hint	7		34764	27	50	2477	43.0445	Bin has 16S rRNA
NECEvent2014_8_7_Enterococcus_hirae-rel_37_6	6	47	2294487	681	2447	21230	37.7287
NECEvent2014_8_7_Clostridium_perfringens_32_6_partial	6	44	640724	419	725	12009	32.0016
NECEvent2014_8_7_Anaerococcus_hydrogenalis_rel_35_4_hint	6		15801	9	11	3118	36.6496	Trace, but bin has 16S rRNA
NECEvent2014_8_7_Peptoniphilus_harei_38_5_partial	5	24	579590	349	654	5296	37.4185
NECEvent2014_8_7_Enterobacteriales_53_5_partial	5	8	1663967	1001	2364	6911	53.3745
NECEvent2014_8_7_Streptococcus_HSISS3-rel_41_4_v_partial	4	21	432821	299	612	5416	40.9832
NECEvent2014_8_7_Clostridium_paraputrificum_36_4_v_partial	4	7	37987	27	50	2213	34.3591
NECEvent2014_8_7_Finegoldia_magna_36_4_v_partial	4	9	69751	54	100	3047	36.302
NECEvent2014_8_7_Enterobacter_cloacae-rel_55_5_v_partial	4		699172	480	1029	4297	54.8068
INFANT 9
Infant 9 sample 1	Coverage	SCG of 51	bin length	# contigs	# features	longest contig	GC%	Additional information
NECEvent2014_9_1_Enterococcus_faecalis_37_534	514	51	3055158	43	3053	1061171	37.2608
NECEvent2014_9_1_UNK	241		79552	39	112	4492	41.6847
NECEvent2014_9_1_Candida_parapsilosis_39_137	142	29	12713109	405	7242	258855	38.6355	rRNA 100% identity to Candida parapsilosis strain CDC317.
NECEvent2014_9_1_Staphylococcus_epidermidis_31_42	47	51	2466936	124	2408	144633	32.0646
NECEvent2014_9_1_Candida_parapsilosis_mitochrondiria_25_46	46		12457	1	29	12457	24.5324	Has 16S rRNA gene
NECEvent2014_9_1_Streptococcus_peroris-rel_40_5_partial	5	40	1002401	451	1199	10247	40.5822
NECEvent2014_9_1_Corynebacterium_57_5_hint	5	3	36017	19	47	3732	56.8259
NECEvent2014_9_1_Corynebacterium_tuberculostearicum-rel_58_4_parital	4	15	808947	513	1168	4687	58.0411
NECEvent2014_9_1_Corynebacterium_pseudogenitalium-rel_59_47_v_partial	4	6	47441	28	76	4195	59.0312
NECEvent2014_9_1_Corynebacterium_pseudogenitalium-rel_58_4_hint	4		34650	18	50	4863	58.1299
Infant 9 sample 2	Coverage	SCG of 51	bin length	# contigs	# features	longest contig	GC%	Additional information
NECEvent2014_9_2_Enterococcus_faecalis_38_1148	1148	51	3045296	44	3044	1061088	37.2727
NECEvent2014_9_2_Staphylococcus_plasmid_31_686	686		2520	1	4	2520	30.7143
NECEvent2014_9_2_Bacilli_plasmid_30_583	583		4036	1	4	4036	29.6085
NECEvent2014_9_2_Streptococcus_peroris-rel_39_187	187	39	1616879	128	1711	69648	38.9916
NECEvent2014_9_2_Staphylococcus_epidermidis_32_131	145	51	2541172	99	2531	248476	32.0239
NECEvent2014_9_2_UNK	50		295492	171	447	9046	42.1849
NECEvent2014_9_2_Candida_parapsilosis_38_50	50	29	12778977	645	7480	195152	38.636
NECEvent2014_9_2_Streptococcus_SK140-rel_41_31_partial	23	9	930670	130	887	32329	39.7351
NECEvent2014_9_2_Streptococcus_mitis_40_19_partial	19	18	1893382	476	2079	56467	40.0551
NECEvent2014_9_2_Streptococcus_40_19_partial	18	14	1075584	199	1211	30130	39.8473
NECEvent2014_9_2_Klebsiella_mobile_48_12	12		6957	1	5	6957	48.426
NECEvent2014_9_2_Klebsiella_phage_56_8	8		3394	1	3	3394	55.6865
NECEvent2014_9_2_Rothia_mucilaginosa_57_4_partial	6	21	533875	324	699	5874	57.0472
INFANT 10
Infant 10 sample 1
NECEvent2014_10_1_37_ Lactobacillales_plasmid_1209	1209		5485	1	6	5485	36.7912
NECEvent2014_10_1_Lactobacillus_salivarius-rel_35_856	856	51	2201374	81	2280	330212	33.0435
NECEvent2014_10_1_Lactobacillus_crispatus_36_608	714	51	2019926	76	2080	113482	36.5931
NECEvent2014_10_001_Escherichia_coli_52_196	196	51	5021706	91	4819	611252	50.7994
NECEvent2014_10_1_UNK	188		58503	32	77	11909	37.4989
NECEvent2014_10_1_Lactobacillus_gasseri_34_15	14	51	1965202	231	2118	60283	34.4745
NECEvent2014_10_1_Lactobacillus_phage_42_12	12		41168	3	55	28298	41.5687
